# Supplementary material for: Eosinophilic inflammation in hereditary angioedema: a single-center real-world retrospective chart review study
Source: Front Immunol. 2026 Feb 17;17:1754405. doi: 10.3389/fimmu.2026.1754405 (PMC12953394; doi:10.3389/fimmu.2026.1754405)
Supplement: Supplementary file 2 [file DataSheet2.zip]

Archive with 3 entries (3 files):
- Commented_analysis_public_data_Males_and_Females.R
- Commented_Bayesian power calculation.R
- DAG.txt
