# Supplementary material for: Eosinophilic inflammation in hereditary angioedema: a single-center real-world retrospective chart review study
Source: Front Immunol. 2026 Feb 17;17:1754405. doi: 10.3389/fimmu.2026.1754405 (PMC12953394; doi:10.3389/fimmu.2026.1754405)
Supplement: Supplementary file 2 [file DataSheet2.zip › Commented_analysis_public_data_Males_and_Females.R]

# =========================
# 02_analysis_public.R (cleaned)
# =========================
# Purpose:
#   - Public, fully reproducible analysis script to accompany anonymized CSVs.
#   - Loads only de-identified datasets (Raw_ECP_database.csv, Raw_Eos_database.csv).
#   - Reproduces all analyses, figures, and tables for the manuscript.
#   - No personal identifiers or private preprocessing files required.
#
# Input (provided with this script):
#   - Raw_ECP_database.csv   (anonymized ECP measurement cohort)
#   - Raw_Eos_database.csv   (anonymized eosinophil measurement cohort)
#
# Output (examples):
#   - ECP_analysis.tiff
#   - Eos_analysis.tiff
#   - table1_ecp_eos_by_HAE.docx
#
# Note:
#   - Assumes preprocessing & anonymization were done with 01_preprocess_private.R
#     (not shared).

# ---- Packages ----
suppressPackageStartupMessages({
  library(tibble)      # tidy tibbles as modern data frames (better printing)
  library(dplyr)       # grammar of data manipulation
  library(tidyr)       # pivoting, nesting, unnesting
  library(stringr)     # robust regex/string tools
  library(forcats)     # factor helpers (relevel, recode)
  library(ggplot2)     # plotting backbone
  library(ggpubr)      # plot layouts (ggarrange) & annotations
  library(ggnewscale)  # multiple independent fill/color scales in one plot
  library(ggbeeswarm)  # compact jitter (beeswarm) for raw data overlays
  library(ggtext)      # rich text in axis labels (element_markdown)
  library(ggdist)      # distributions & uncertainty geoms
  library(bayesplot)   # bayesian plotting utilities (used selectively)
  library(bayestestR)  # posterior probabilities, pd-to-p helpers
  library(MatchIt)     # matching toolbox (not used directly, but common dep)
  library(cobalt)      # covariate balance (SMDs, love plots)
  library(MCMCpack)    # Dirichlet draws for post-stratification
  library(INLA)        # fast approximate Bayesian inference
  library(splines)     # spline bases (age/season flexibility)
  library(officer)     # Word/PowerPoint document generation
  library(flextable)   # Word-friendly rich tables
  library(logistf)     # Firth logistic regression (stable PS in small/sparse)
  library(Hmisc)       # odds & ends; also provides useful stats helpers
  library(EValue)      # E-values for sensitivity analysis
  library(filenamer)   # consistent filenames with tags/extensions
  library(scales)      # axis transforms/labeling
})


# =========================
# Utilities (small helpers)
# =========================

# Safe numeric conversion
num_safely <- function(x) if (is.numeric(x)) x else suppressWarnings(as.numeric(x))

# Logit with guard (expects 0<p<1)
logit <- function(x) log(x/(1 - x))

# Null-coalescing operator
`%||%` <- function(a, b) if (!is.null(a)) a else b

# Asinh transform with cofactor k (linear near 0, ~log for large values)
asinh_k_trans <- function(k = 1) {
  scales::trans_new(
    name      = paste0("asinh_k_", k),
    transform = function(y) asinh(k * y),
    inverse   = function(z) sinh(z) / k,
    breaks    = scales::extended_breaks(),
    format    = scales::label_number()
  )
}

# Weighted standard deviation
.ws_d <- function(x, w) {
  w <- w / sum(w)
  m <- sum(w * x)
  sqrt(sum(w * (x - m)^2))
}

# =========================
# Custom geoms & stats
# =========================

# Geom: compact CI band with center point (for estimator panel)
GeomConfint <- ggproto(
  "GeomConfint", Geom,
  setup_data = function(data, params) {
    data$height <- data$height %||% params$height %||% (resolution(data$y, FALSE) * 0.9)
    transform(data, ymin = y - height/2, ymax = y + height/2, height = NULL)
  },
  draw_panel = function(data, panel_params, coord, height = NULL) {
    GeomPolygon$draw_panel(
      data.frame(
        x         = as.vector(rbind(data$xmin, data$x, data$xmax, data$x)),
        y         = as.vector(rbind(data$y, data$ymax, data$y, data$ymin)),
        colour    = rep(data$colour,    each = 4),
        alpha     = rep(data$alpha,     each = 4),
        linewidth = rep(data$linewidth, each = 4),
        linetype  = rep(data$linetype,  each = 4),
        fill      = rep(data$fill,      each = 4),
        group     = rep(data$group,     each = 4),
        stringsAsFactors = FALSE,
        row.names = 1:(nrow(data) * 4)
      ),
      panel_params, coord
    )
  },
  default_aes = aes(colour = "black", linewidth = 0.5, linetype = 1,
                    height = 0.5, alpha = NA, fill = "white"),
  required_aes = c("xmin", "xmax", "x", "y")
)

geom_confint <- function(mapping = NULL, data = NULL, stat = "identity",
                        position = "identity", na.rm = FALSE, show.legend = NA,
                        inherit.aes = TRUE, ...) {
  layer(geom = GeomConfint, mapping = mapping, data = data, stat = stat,
        position = position, show.legend = show.legend,
        inherit.aes = inherit.aes, params = list(na.rm = na.rm, ...))
}

# Weighted quantile (internal)
.w_quantile <- function(x, w, probs, na.rm = TRUE, normwt = TRUE) {
  if (na.rm) {
    keep <- is.finite(x) & is.finite(w)
    x <- x[keep]; w <- w[keep]
  }
  n <- length(x)
  if (n == 0L) return(rep(NA_real_, length(probs)))
  if (length(w) != n) stop("length(w) must equal length(x).")
  if (all(!is.finite(w)) || sum(w > 0, na.rm = TRUE) == 0) {
    return(stats::quantile(x, probs = probs, na.rm = TRUE, names = FALSE, type = 7))
  }
  w[w < 0] <- 0
  o <- order(x)
  x <- x[o]; w <- w[o]
  if (normwt) w <- w / sum(w)
  cw <- cumsum(w)
  vapply(probs, function(p) {
    idx <- which(cw >= p)[1]
    if (is.na(idx)) tail(x, 1L) else x[idx]
  }, numeric(1))
}

# Stat: weighted boxplot summaries (quartiles + whiskers via weighted quantiles)
StatWBoxplot <- ggplot2::ggproto(
  "StatWBoxplot", ggplot2::Stat,
  required_aes = c("x", "y"),
  default_aes  = ggplot2::aes(weight = 1),
  extra_params = c("na.rm", "orientation"),
  setup_params = function(data, params) {
    params$flipped_aes <- ggplot2::has_flipped_aes(data, params)
    params
  },
  compute_group = function(data, scales,
                          probs_quart = c(0.25, 0.5, 0.75),
                          probs_whisk = c(0.05, 0.95),
                          na.rm = TRUE, normwt = TRUE,
                          flipped_aes = FALSE) {
    if (flipped_aes) {
      stop("orientation = 'y' not supported here. Use coord_flip() for horizontal layouts.")
    }
    y <- data$y; w <- data$weight
    if (all(!is.finite(y))) {
      return(data.frame(ymin = NA, lower = NA, middle = NA, upper = NA, ymax = NA))
    }
    qs    <- .w_quantile(y, w, probs = probs_quart, na.rm = na.rm, normwt = normwt)
    whisk <- .w_quantile(y, w, probs = probs_whisk, na.rm = na.rm, normwt = normwt)
    data.frame(ymin = whisk[1], lower = qs[1], middle = qs[2], upper = qs[3], ymax = whisk[2])
  }
)

geom_wboxplot <- function(mapping = NULL, data = NULL,
                          stat = "wboxplot", position = "dodge2",
                          ..., probs_quart = c(0.25, 0.5, 0.75),
                          probs_whisk = c(0.05, 0.95),
                          na.rm = TRUE, normwt = TRUE,
                          orientation = NA, show.legend = NA, inherit.aes = TRUE) {
  if (is.na(orientation)) {
    orientation <- ggplot2::orientation_flipped(ggplot2::as.quoted(mapping), NULL)$orientation
  }
  ggplot2::layer(
    data = data, mapping = mapping, stat = StatWBoxplot, geom = ggplot2::GeomBoxplot,
    position = position, show.legend = show.legend, inherit.aes = inherit.aes,
    params = list(probs_quart = probs_quart, probs_whisk = probs_whisk,
                  na.rm = na.rm, normwt = normwt, orientation = orientation, ...)
  )
}

stat_wboxplot <- function(mapping = NULL, data = NULL, geom = "boxplot",
                          position = "dodge2", ..., probs_quart = c(0.25, 0.5, 0.75),
                          probs_whisk = c(0.05, 0.95), na.rm = TRUE,
                          normwt = TRUE, show.legend = NA, inherit.aes = TRUE) {
  ggplot2::layer(
    data = data, mapping = mapping, stat = StatWBoxplot, geom = geom,
    position = position, show.legend = show.legend, inherit.aes = inherit.aes,
    params = list(probs_quart = probs_quart, probs_whisk = probs_whisk,
                  na.rm = na.rm, normwt = normwt, ...)
  )
}

# =========================
# Plot helpers
# =========================

# Alternating-row text panel (labels)
prepare_text_column_coloured <- function(content, textsize = 4, colours = NA) {
  dat <- tibble(position = seq_along(content), x = 1, labels = content, text_color = "black")
  rect <- tibble(
    xmin = -Inf, xmax = Inf,
    ymin = seq_along(content) - 0.5, ymax = seq_along(content) + 0.5,
    colourfilling = rep(1:2, length.out = length(content))
  )
  ggplot(dat, aes(x = x, y = position, label = labels)) +
    geom_rect(data = rect, inherit.aes = FALSE,
              aes(xmin = xmin, xmax = xmax, ymin = ymin, ymax = ymax, fill = factor(colourfilling))) +
    scale_fill_manual(values = c("1" = "white", "2" = "gray95")) +
    geom_text(aes(colour = text_color), size = textsize) +
    scale_color_identity() +
    geom_hline(yintercept = length(content) + 0.5) +
    theme(
      plot.margin = unit(c(0.0, 0, 0, -0.015), "npc"),
      legend.position = "none",
      plot.background = element_blank(),
      panel.grid = element_blank(),
      panel.background = element_blank(),
      panel.border = element_blank(),
      panel.spacing = element_blank(),
      axis.ticks.y = element_blank(),
      axis.title.y = element_blank(),
      axis.text.y = element_blank(),
      axis.ticks.x = element_blank(),
      axis.text.x = element_text(colour = "transparent"),
      axis.title.x = element_blank()
    ) +
    scale_y_continuous(limits = c(0.5, length(content) + 2), expand = c(0, 0))
}

# CI/point panel (log-scale x rendered as exp() formatting for ratios)
prepare_diamond_column_coloured <- function(content, textsize = 4) {
  dat <- tibble(
    position = seq_len(nrow(content)),
    Median   = content$Median,
    LowerCI  = content$LowerCI,
    UpperCI  = content$UpperCI,
    colourfillingDiamond = content$EstimatorType,
    Estimator = content$Estimator
  )
  rect <- tibble(
    xmin = -Inf, xmax = Inf,
    ymin = seq_len(nrow(content)) - 0.5, ymax = seq_len(nrow(content)) + 0.5,
    colourfilling = rep(1:2, length.out = nrow(content))
  )
  xlim    <- range(content$LowerCI, content$UpperCI)
  xbreaks <- scales::breaks_pretty()(xlim)

  ggplot() +
    geom_rect(data = rect, inherit.aes = FALSE,
              aes(xmin = xmin, xmax = xmax, ymin = ymin, ymax = ymax, fill = factor(colourfilling))) +
    scale_fill_manual(values = c("1" = "white", "2" = "gray95")) +
    ggnewscale::new_scale_fill() +
    geom_confint(
      data = dat,
      mapping = aes(y = position, group = Estimator, fill = colourfillingDiamond,
                    x = Median, xmin = LowerCI, xmax = UpperCI),
      alpha = 0.3, height = 0.5
    ) +
    scale_x_continuous(
      breaks = xbreaks,
      labels = function(x) sprintf("%.2f", exp(x)),
      limits = xlim
    ) +
    geom_vline(xintercept = xbreaks, linewidth = 0.2, color = "gray75", alpha = 0.7) +
    geom_point(data = dat, mapping = aes(y = position, col = colourfillingDiamond, x = Median),
              shape = 15, size = 5) +
    geom_vline(xintercept = 0, colour = "red", alpha = 0.5) +
    annotate("rect", xmin = -Inf, xmax = Inf, ymin = nrow(content) + 0.5, ymax = nrow(content) + 2,
            fill = "white", colour = NA) +
    geom_hline(yintercept = c(0.5, nrow(content) + 0.5)) +
    theme(
      plot.margin = unit(c(0.0, 0, 0, -0.015), "npc"),
      legend.position = "none",
      plot.background = element_blank(),
      panel.background = element_blank(),
      panel.border = element_blank(),
      panel.spacing = element_blank(),
      axis.ticks.y = element_blank(),
      axis.title.y = element_blank(),
      axis.text.y = element_blank(),
      axis.title.x = element_blank()
    ) +
    scale_y_continuous(limits = c(0.5, nrow(content) + 2), expand = c(0, 0))
}

# Love plot for IPTW/weighted analyses (no MatchIt object required)
make_gg_loveplot_iptw_version2 <- function(
  data,
  treat_col        = "D84.1",
  ps_formula_text  = "D84.1 ~ Sex + ns(Age,4) + Month_sin1 + Month_cos1 + L20 + L50 + T78 + J30 + J45 + J32 + J33 + D47 + factor(Weekday) + daytime_sin1 + daytime_cos1 + daytime_sin2 + daytime_cos2 + daytime_sin2 + daytime_cos2",
  weights_col      = ".w_att",
  ps_col           = NULL,
  s.d.denom        = "pooled",
  estimand         = "ATT"
) {
  stopifnot(treat_col %in% names(data),
            weights_col %in% names(data))
  fml <- stats::as.formula(ps_formula_text)

  bal_args <- list(
    x = fml, data = data, weights = data[[weights_col]],
    estimand = estimand, un = TRUE, s.d.denom = s.d.denom, addl = ~ Age
  )
  if (!is.null(ps_col)) {
    stopifnot(ps_col %in% names(data))
    bal_args$distance <- data[[ps_col]]
  }
  bal <- do.call(cobalt::bal.tab, bal_args)
  bal_df <- bal$Balance |> as.data.frame() |> tibble::rownames_to_column("covariate_raw")

  bal_long <- bal_df |>
    dplyr::transmute(
      covariate_raw,
      before = .data$Diff.Un,
      after  = .data$Diff.Adj,
      covariate = covariate_raw |>
        stringr::str_replace_all("ns\\(Collection\\.Month,\\s*4\\)_([1-9]+)", "collection month (spline base \\1)") |>
        stringr::str_replace_all("ns\\(Age,\\s*4\\)_([1-9]+)",          "age (spline base \\1)") |>
        stringr::str_replace_all("_", " ")
    ) |>
    tidyr::pivot_longer(c(before, after), names_to = "time", values_to = "smd")

  age_spline_agg <- bal_long |>
    dplyr::filter(stringr::str_detect(.data$covariate, "^age \\(spline base")) |>
    dplyr::group_by(.data$time) |>
    dplyr::summarise(smd = max(abs(.data$smd), na.rm = TRUE), .groups = "drop") |>
    dplyr::mutate(covariate = "age (spline bases: max |SMD|)")

  love_df <- dplyr::bind_rows(bal_long, age_spline_agg)

  covar_levels <- love_df$covariate
  if (any(grepl("^distance$", covar_levels, ignore.case = TRUE))) {
    love_df$covariate <- forcats::fct_relevel(love_df$covariate, "distance", after = Inf)
    love_df$covariate <- forcats::fct_recode(love_df$covariate,
                                            `<span style="color:red;font-weight:bold;">Total Distance</span>` = "distance")
  } else if (any(grepl("^prop\\.score$", covar_levels, ignore.case = TRUE))) {
    love_df$covariate <- forcats::fct_relevel(love_df$covariate, "prop.score", after = Inf)
    love_df$covariate <- forcats::fct_recode(love_df$covariate,
                                            `<span style="color:red;font-weight:bold;">Propensity score</span>` = "prop.score")
  }

  love_df <- love_df |> dplyr::mutate(time = factor(.data$time, levels = c("after", "before")))

  ggplot2::ggplot(love_df, ggplot2::aes(x = .data$smd, y = .data$covariate, color = .data$time, shape = .data$time)) +
    ggplot2::geom_vline(xintercept = 0, linetype = "dashed", color = "grey50") +
    ggplot2::geom_point(size = 3, position = ggplot2::position_dodge(width = 0.7)) +
    ggplot2::scale_color_manual(values = c("after" = "#56B4E9", "before" = "#E69F00"),
                                labels = c("after weighting", "before weighting")) +
    ggplot2::scale_shape_manual(values = c(16, 17),
                                labels = c("after weighting", "before weighting")) +
    ggplot2::ggtitle("Love plot (IPTW)") +
    ggplot2::labs(x = "Standardized mean difference", y = NULL, color = NULL, shape = NULL) +
    ggplot2::geom_vline(xintercept = c(-0.1, 0.1), linetype = "dashed", color = "red", alpha = 0.5) +
    ggplot2::geom_vline(xintercept = c(-0.2, 0.2), linetype = "dashed", color = "red", alpha = 0.75) +
    ggplot2::theme_minimal(base_size = 14) +
    ggplot2::theme(
      plot.title = ggplot2::element_text(hjust = 0.5),
      legend.position = "bottom",
      axis.title.x = ggplot2::element_text(size = 12),
      axis.text.y = ggtext::element_markdown(size = 10)
    )
}

# Propensity score densities before/after weighting
make_gg_ppscore_distribution_iptw <- function(
  data,
  ps_col = ".ps",
  weights_col = ".w_att",
  predictor_col = "D84.1",
  predictor_col_name = "HAE"
) {
  stopifnot(ps_col %in% names(data),
            predictor_col %in% names(data),
            weights_col %in% names(data))

  df_unweighted <- data %>% dplyr::mutate(Matched = "Before weighting", w = 1)
  df_weighted   <- data %>% dplyr::mutate(Matched = "After weighting",  w = !!rlang::sym(weights_col))
  ps_plot_df    <- dplyr::bind_rows(df_unweighted, df_weighted)

  ggplot(ps_plot_df, aes(x = !!rlang::sym(ps_col),
                        color = factor(1 * .data[[predictor_col]]),
                        fill  = factor(1 * .data[[predictor_col]]),
                        weight = w)) +
    geom_density(alpha = 0.3, linewidth = 0.5, adjust = 1.2) +
    facet_wrap(~Matched, nrow = 2) +
    scale_color_manual(values = c("0" = "#1f78b4", "1" = "#e31a1c"), labels = c("FALSE", "TRUE")) +
    scale_fill_manual(values  = c("0" = "#1f78b4", "1" = "#e31a1c"), labels = c("FALSE", "TRUE")) +
    labs(title = "Propensity Score Distribution before and after weighting",
        x = "Propensity Score", color = predictor_col_name, fill = predictor_col_name) +
    theme_minimal(base_size = 14) +
    theme(legend.position = "bottom", plot.title = element_text(hjust = 0.5))
}

# Raw data plot with weighting-aware beeswarm + weighted boxplot
plot_raw_data_with_weighting <- function(
  weighted_data, selcol = "D84.1",
  colterm = "HAE", colorguidelab = "HAE status",
  ycol = "ECP.value", ytransformation = "log",
  breaks = 200 / 2^(0:6),
  ylab = expression("ECP value (" * mu * "g/L)"),
  alphaterm = ".w_att"
) {
  pal_status <- c("TRUE" = rgb(1, 0, 0, 0.8), "FALSE" = rgb(0, 0.2, 0.5, 0.2))
  base_theme <- theme_minimal() + theme(legend.position = "none")

  plotdata <- weighted_data %>%
    dplyr::filter(!.data[[selcol]]) %>%
    dplyr::mutate(Column = "Weighted Controls", alphaval = .data[[alphaterm]] / max(.data[[alphaterm]])) %>%
    dplyr::bind_rows(
      weighted_data %>%
        dplyr::filter(.data[[selcol]]) %>%
        dplyr::mutate(Column = paste0("Weighted ", colterm), alphaval = 0.9)
    )
  
  plotdata$Column = factor(plotdata$Column, levels=c("Weighted Controls",paste0("Weighted ", colterm)))

  n_labels <- plotdata %>%
    group_by(Column) %>%
    summarise(
      n = n(),
      PseudoN = sum(.data[[alphaterm]]),
      ESS = sum(.data[[alphaterm]])^2 / sum(.data[[alphaterm]]^2),
      Median = .w_quantile(x=.data[[ycol]], w=.data[[alphaterm]],probs = 0.5),
      Lower = .w_quantile(x=.data[[ycol]], w=.data[[alphaterm]],probs = 0.025),
      Upper = .w_quantile(x=.data[[ycol]], w=.data[[alphaterm]],probs = 0.975),
      y = Inf, # max(.data[[ycol]], na.rm = TRUE) * 1.1,
      .groups = "drop"
    )
cat("Before raw plot")
ggplot(
  plotdata,
  aes(x = Column, y = .data[[ycol]])  # nur die Basis-Ästhetiken global
) +
  # Punkte (beeswarm) – explizit gruppieren nach Spalte & Exposition
  ggbeeswarm::geom_beeswarm(
    data = plotdata,
    mapping = aes(
      group  = interaction(Column, .data[[selcol]]),
      colour = .data[[selcol]],
      alpha  = alphaval
    ),
    size = 2,
    na.rm = TRUE
  ) +
  # Gewichtete Boxplots – explizit y, weight & group setzen
  stat_wboxplot(
    data = plotdata,
    mapping = aes(
      y      = .data[[ycol]],
      group  = interaction(Column, .data[[selcol]]),
      weight = .data[[alphaterm]]
    ),
    width = 0.20,
    position = "dodge2",
    na.rm = TRUE,
    col  = rgb(0, 0, 0, 0.6),
    fill = rgb(1, 1, 1, 0.2)
  ) +
  scale_color_manual(values = c("TRUE" = rgb(1,0,0,0.8), "FALSE" = rgb(0, 0.2, 0.5, 0.2))) +
  scale_y_continuous(
    trans = ytransformation,
    limits = c(min(c(breaks, plotdata[[ycol]])), max(c(breaks, plotdata[[ycol]]*1.8)) ),
    breaks = breaks,
    minor_breaks = NULL
  ) +
  labs(
    y = ylab,
    x = NULL,
    alpha = NULL,
    color = NULL
  ) +
  base_theme +
  # Labels separat, ohne unnötige geerbte Aesthetics
  geom_text(
    data = n_labels,
    inherit.aes = FALSE,
    mapping = aes(x = Column, y = y, 
      label = paste0("n = ", n, "\nSum of weights = ", round(PseudoN, 2),"\nESS = ", round(ESS,2),
                    "\nValue = ",round(Median,2)," [",round(Lower,2),";",round(Upper,2),"]")),
    color = "black",
    size = 3,
    vjust = 1
  )
 
}

# =========================
# Core analysis function
# =========================

bias_breaking_fun <- function(
  data,
  dependent_col = "logECP",
  predictor_col_naming = "HAE",
  dependent_col_name,
  predictor_col = "D84.1",
  weighting_formula_text =
    "Sex + ns(Age,4) + Month_sin1 + Month_cos1 + L20 + L50 + T78 + J30 + J45 + J32 + J33 + D47 + daytime_sin1 + daytime_cos1 + daytime_sin2 + daytime_cos2",
  inla_formula_text =
    'logECP ~ D84.1 + f(Age, model="rw2") + J30 + Sex + L20 + L50 + T78 + J45 + J32 + J33 + D47 + f(Collection.Month, model="rw1", cyclic=TRUE) + f(daytime_rw_value, model="rw1", cyclic=TRUE)',
  Weekdays5eng = c("Monday", "Tuesday", "Wednesday", "Thursday", "Friday"),
  trim_quant = c(0.001, 0.999),
  id_col = "pID",
  n_dirichlet_draws = 50000,
  raw_ycol = "ECP.value",
  raw_ytransformation = "log",
  raw_breaks = 200 / 2^(0:6),
  raw_ylab = expression("ECP value (" * mu * "g/L)")
) {
  if (!predictor_col %in% names(data)) {
    stop(sprintf("Predictor '%s' is not present in the dataset.", predictor_col))
  }
  
  inla_formula_text <- gsub(pattern="\n", replacement=" ", x=inla_formula_text, fixed = TRUE)

  # --- Propensity model (Firth logistic) + weights (ATT & ATO) ---
  data$treat01 <- as.integer(as.logical(data[[predictor_col]]) | data[[predictor_col]] == 1)

  wt_formula <- as.formula(paste0("treat01 ~ ", weighting_formula_text, " + Weekday"))
  fitfirth   <- logistf::logistf(wt_formula, data = data, firth = TRUE,
                                control = logistf::logistf.control(maxit = 200, maxstep = 5))
  data$.ps    <- as.numeric(predict(fitfirth, type = "response"))
  data$.w_att <- ifelse(data$treat01 == 1, 1, data$.ps / (1 - data$.ps))
  qq          <- quantile(data$.w_att, probs = trim_quant, na.rm = TRUE)
  data$.w_att <- pmin(pmax(data$.w_att, qq[1]), qq[2])
  data$.w_ato <- ifelse(data$treat01 == 1, 1 - data$.ps, data$.ps)
  data$.w_ato <- pmin(pmax(data$.w_ato, qq[1]), qq[2])
  # --- Diagnostics ---
  love_plot <- make_gg_loveplot_iptw_version2(
    data = data, treat_col = predictor_col,
    ps_formula_text = paste(predictor_col, "~", weighting_formula_text, "+ Weekday"),
    weights_col = ".w_att", ps_col = ".ps", estimand = "ATT"
  )
  ppscore_plot <- make_gg_ppscore_distribution_iptw(
    data = data, ps_col = ".ps", weights_col = ".w_att",
    predictor_col = predictor_col, predictor_col_name = predictor_col_naming
  )
  raw_plot <- plot_raw_data_with_weighting(
    data, selcol = predictor_col, colterm = predictor_col_naming,
    colorguidelab = paste0(predictor_col_naming, " status"),
    ycol = raw_ycol, ytransformation = raw_ytransformation, breaks = raw_breaks, ylab = raw_ylab,
    alphaterm = ".w_att"
  )
  cat("After raw plot")
  data$Weekday.copy <- data$Weekday

  # --- Simple weighted model with subject random intercept ---
  simple_formula <- as.formula(paste(dependent_col, "~", predictor_col, '+ f(pID, model="iid")'))
  simple_fit     <- inla(simple_formula, data = data, family = "gaussian",
                          weights = data$.w_att, control.compute = list(config = TRUE))
  simple_coef_nr <- grep(rownames(simple_fit$summary.fixed), pattern = predictor_col)

  ATO_fit     <- inla(simple_formula, data = data, family = "gaussian",
                      weights = data$.w_ato, control.compute = list(config = TRUE))
  ATO_coef_nr <- grep(rownames(ATO_fit$summary.fixed), pattern = predictor_col)

  # --- Weekday lincombs + Dirichlet poststratification ---
  K   <- length(Weekdays5eng)
  eye <- diag(K)
  args <- list()
  nm_expo <- paste0(predictor_col, "TRUE")
  args[[nm_expo]]      <- rep(1, K)
  args[["Weekday.copy"]] <- eye
  lincomb_list <- do.call(inla.make.lincombs, args)
  names(lincomb_list) <- Weekdays5eng

  inla_formula <- as.formula(paste(
    inla_formula_text,
    sprintf('+ f(%s, model="iid")', id_col),
    ' + f(Weekday, model="iid", hyper=list(prec=list(prior="pc.prec", param=c(2,0.9))))',
    sprintf(' + f(Weekday.copy, %s, model="iid", hyper=list(prec=list(prior="pc.prec", param=c(2,0.9))))', predictor_col)
  ))

  weighted_fit_lc <- inla(
    formula = inla_formula, data = data, family = "gaussian",
    weights = data$.w_att, lincomb = lincomb_list, control.compute = list(config = TRUE)
  )

  DayWise <- sapply(Weekdays5eng, function(wd) {
    inla.rmarginal(n_dirichlet_draws, weighted_fit_lc$marginals.lincomb.derived[[wd]])
  })
  LowDispersion <- rowSums(DayWise * MCMCpack::rdirichlet(n = n_dirichlet_draws, alpha = rep(20, K)))
  MedDispersion <- rowSums(DayWise * MCMCpack::rdirichlet(n = n_dirichlet_draws, alpha = rep(10, K)))
  HiDispersion  <- rowSums(DayWise * MCMCpack::rdirichlet(n = n_dirichlet_draws, alpha = rep(0.5, K)))
  AllEV <- cbind(DayWise, LowDispersion, MedDispersion, HiDispersion)

  # --- Unweighted comparison fit ---
  unmatched_fit <- inla(
    as.formula(paste(inla_formula_text, '+ f(', id_col, ', model="iid")')),
    data = data, family = "gaussian", control.compute = list(config = TRUE)
  )
  unmatched_coef_nr <- grep(rownames(unmatched_fit$summary.fixed), pattern = predictor_col)

  y_sd <- .ws_d(data[[dependent_col]], data$.w_att)

  estimator_plot_data <- tibble(
    Estimator     = c(Weekdays5eng, "Low dispersion", "Medium dispersion", "High dispersion"),
    EstimatorType = c(rep("Strata", K), rep("Debiased", 3)),
    N             = c(as.numeric(table(data$Weekday)), rep(nrow(data), 3)),
    PseudoN       = c(as.numeric(tapply(data$.w_att, data$Weekday, sum)), rep(sum(data$.w_att), 3)),
    Median        = apply(AllEV, 2, stats::median),
    LowerCI       = apply(AllEV, 2, stats::quantile, probs = 0.025),
    UpperCI       = apply(AllEV, 2, stats::quantile, probs = 0.975),
    Mean          = apply(AllEV, 2, mean),
    SD            = apply(AllEV, 2, sd),
    pd            = apply(AllEV, 2, function(x) bayestestR::pd_to_p(bayestestR::pd(x))$p)
  ) %>%
    dplyr::bind_rows(tibble(
      Estimator     = "Weighted (ATT)",
      EstimatorType = "Adjusted",
      N             = nrow(data),
      PseudoN       = sum(data$.w_att),
      Median        = simple_fit$summary.fixed$`0.5quant`[simple_coef_nr],
      LowerCI       = simple_fit$summary.fixed$`0.025quant`[simple_coef_nr],
      UpperCI       = simple_fit$summary.fixed$`0.975quant`[simple_coef_nr],
      Mean          = simple_fit$summary.fixed$mean[simple_coef_nr],
      SD            = simple_fit$summary.fixed$sd[simple_coef_nr],
      pd            = bayestestR::pd_to_p(bayestestR::pd(inla.rmarginal(1e4, marginal = simple_fit$marginals.fixed[[simple_coef_nr]])))$p
    )) %>%
    dplyr::bind_rows(tibble(
      Estimator     = "Weighted (ATO)",
      EstimatorType = "Adjusted",
      N             = nrow(data),
      PseudoN       = sum(data$.w_ato),
      Median        = ATO_fit$summary.fixed$`0.5quant`[ATO_coef_nr],
      LowerCI       = ATO_fit$summary.fixed$`0.025quant`[ATO_coef_nr],
      UpperCI       = ATO_fit$summary.fixed$`0.975quant`[ATO_coef_nr],
      Mean          = ATO_fit$summary.fixed$mean[ATO_coef_nr],
      SD            = ATO_fit$summary.fixed$sd[ATO_coef_nr],
      pd            = bayestestR::pd_to_p(bayestestR::pd(inla.rmarginal(1e4, marginal = ATO_fit$marginals.fixed[[ATO_coef_nr]])))$p
    )) %>%
    dplyr::bind_rows(tibble(
      Estimator     = "Unweighted",
      EstimatorType = "Biased",
      N             = nrow(data),
      Median        = unmatched_fit$summary.fixed$`0.5quant`[unmatched_coef_nr],
      LowerCI       = unmatched_fit$summary.fixed$`0.025quant`[unmatched_coef_nr],
      UpperCI       = unmatched_fit$summary.fixed$`0.975quant`[unmatched_coef_nr],
      Mean          = unmatched_fit$summary.fixed$mean[unmatched_coef_nr],
      SD            = unmatched_fit$summary.fixed$sd[unmatched_coef_nr],
      pd            = bayestestR::pd_to_p(bayestestR::pd(inla.rmarginal(1e4, marginal = unmatched_fit$marginals.fixed[[unmatched_coef_nr]])))$p
    ))

  estimator_plot_data$Label <- with(estimator_plot_data,
    paste0(round(exp(Median), 2), " [", round(exp(LowerCI), 2), ";", round(exp(UpperCI), 2), "]")
  )
  estimator_plot_data$Counts <- with(estimator_plot_data,
    paste0(round(PseudoN, 2), " (", round(N, 2), ")")
  )

  estimator_plot_data$EvalueMean  <- sapply(seq_len(nrow(estimator_plot_data)), function(i)
    EValue::evalues.OLS(est = estimator_plot_data$Mean[i], se = estimator_plot_data$SD[i], sd = y_sd)["E-values", "point"])
  estimator_plot_data$EvalueLower <- sapply(seq_len(nrow(estimator_plot_data)), function(i)
    EValue::evalues.OLS(est = estimator_plot_data$Mean[i], se = estimator_plot_data$SD[i], sd = y_sd)["E-values", "lower"])
  estimator_plot_data$LabelEValue <- with(estimator_plot_data, paste(round(EvalueMean, 2), "/", round(EvalueLower, 2)))

  estimator_plot_data$Estimator2 <- c(
    "Stratum effect: Monday", "Stratum effect: Tuesday", "Stratum effect: Wednesday",
    "Stratum effect: Thursday", "Stratum effect: Friday",
    "Weighted + adjusted, post-stratified\n(Dirichlet, low uncertainty)",
    "Weighted + adjusted, post-stratified\n(Dirichlet, medium uncertainty)",
    "Weighted + adjusted, post-stratified\n(Dirichlet, high uncertainty)",
    "Weighted ATT only\n(no post-stratification add-on)",
    "Weighted ATO only (sensitivity)\n(no post-stratification add-on)",
    "Adjusted only \n(unweighted, no post-stratification)"
  )
  estimator_plot_data$Estimator2 <- factor(estimator_plot_data$Estimator2, levels = rev(estimator_plot_data$Estimator2))
  estimator_plot_data$Estimator  <- factor(estimator_plot_data$Estimator,  levels = rev(estimator_plot_data$Estimator))
  estimator_plot_data <- estimator_plot_data[rev(seq_len(nrow(estimator_plot_data))), ]

  # Assemble final estimator panel
  if (all(c("prepare_text_column_coloured", "prepare_diamond_column_coloured") %in% ls(.GlobalEnv))) {
    allPlot <- ggpubr::ggarrange(
      prepare_text_column_coloured(estimator_plot_data$Estimator2),
      prepare_text_column_coloured(estimator_plot_data$Counts),
      prepare_diamond_column_coloured(estimator_plot_data),
      prepare_text_column_coloured(estimator_plot_data$Label),
      prepare_text_column_coloured(paste0("p = ", signif(estimator_plot_data$pd))),
      prepare_text_column_coloured(estimator_plot_data$LabelEValue),
      nrow = 1,
      hjust = 0.5, vjust = 1,
      label.x = 0.5, label.y = 0.97,
      labels = c("Estimator", "Weighted N (N)",
                  paste(predictor_col_naming, " effect on\n", dependent_col_name, sep = ""),
                  "Estimator (95% CI)", "Bayesian p", "E value point/lower"),
      widths = c(2.4, 1, 3, 1.2, 1, 1.4)
    )
  } else {
    est_df <- estimator_plot_data %>% mutate(idx = seq_along(Estimator2))
    allPlot <- ggplot(est_df, aes(x = idx, y = Median)) +
      geom_pointrange(aes(ymin = LowerCI, ymax = UpperCI)) +
      scale_x_continuous(breaks = est_df$idx, labels = est_df$Estimator2) +
      coord_flip() + labs(y = "Effect (log-scale)", x = "") + theme_minimal()
  }

  list(
    Love_Plot = love_plot,
    PPscore_Plot = ppscore_plot,
    RawData_Plot = raw_plot,
    FinalPlot = allPlot,
    SimpleFit = simple_fit,
    UnweightedFit = unmatched_fit,
    Table = estimator_plot_data,
    Data_with_weights = data[, c(id_col, predictor_col, dependent_col, "Weekday", ".ps", ".w_att")]
  )
}

# =========================
# Data load & feature derivation
# =========================

ecp_unique <- as_tibble(read.csv2("Raw_ECP_database.csv", dec = ",", fileEncoding = "UTF8"))
eos_unique <- as_tibble(read.csv2("Raw_Eos_database.csv", dec = ",", fileEncoding = "UTF8"))

ecp_unique$Weekday <- factor(ecp_unique$Weekday, levels = c("Monday","Tuesday","Wednesday","Thursday","Friday"))
eos_unique$Weekday <- factor(eos_unique$Weekday, levels = c("Monday","Tuesday","Wednesday","Thursday","Friday"))

ecp_unique <- ecp_unique %>%
  mutate(
    ECP.value = as.numeric(ECP.value),
    logECP = if ("logECP" %in% names(.)) num_safely(logECP) else log(pmax(ECP.value, .Machine$double.eps)),
    Month_sin1 = sin(2*pi*Collection.Month/12),
    Month_cos1 = cos(2*pi*Collection.Month/12),
    Month_sin2 = sin(2*pi*2*Collection.Month/12),
    Month_cos2 = cos(2*pi*2*Collection.Month/12),
    
    daytime.dec = num_safely(daytime.dec),
    daytime_sin1 = sin(2*pi*daytime.dec/24),
    daytime_cos1 = cos(2*pi*daytime.dec/24),
    daytime_sin2 = sin(2*2*pi*daytime.dec/24),
    daytime_cos2 = cos(2*2*pi*daytime.dec/24),
    daytime_rw_value = factor(daytime.dec, levels=seq(from=0, to=23.9, by=0.1))
  )

eos_unique <- eos_unique %>%
  mutate(
    ECP.value            = as.numeric(ECP.value),
    Eosinophil.Abs.Value = num_safely(Eosinophil.Abs.Value),
    Eosinophil.Perc.Value= num_safely(Eosinophil.Perc.Value),
    Month_sin1 = sin(2*pi*Collection.Month/12),
    Month_cos1 = cos(2*pi*Collection.Month/12),
    Month_sin2 = sin(2*pi*2*Collection.Month/12),
    Month_cos2 = cos(2*pi*2*Collection.Month/12),
    Eos_jittered = Eosinophil.Abs.Value + runif(n(), 0, 0.01),
    Eos_asinh    = asinh(Eos_jittered),

    
    daytime.dec = num_safely(daytime.dec),
    daytime_sin1 = sin(2*pi*daytime.dec/24),
    daytime_cos1 = cos(2*pi*daytime.dec/24),
    daytime_sin2 = sin(2*2*pi*daytime.dec/24),
    daytime_cos2 = cos(2*2*pi*daytime.dec/24),
    daytime_rw_value = factor(daytime.dec, levels=seq(from=0, to=23.9, by=0.1))
  )

if (!"logECP" %in% names(ecp_unique) && "ECP.value" %in% names(ecp_unique)) {
  ecp_unique$logECP <- log(ecp_unique$ECP.value)
}

# =========================
# Main analyses
# =========================

# --- Primary: ECP ---
erg <- bias_breaking_fun(
  ecp_unique,
  dependent_col_name = "Eosinophil Cationic Protein (µg/l)"
)

empty  <- ggplot() + theme_void()
ResPlot <- ggarrange(
  erg$FinalPlot, empty,
  ggarrange(erg$Love_Plot, erg$PPscore_Plot, nrow = 1),
  ncol = 1, heights = c(1, 0.05, 1)
)

ecpfile <- filenamer::filename("Figure 3 - ECP_analysis", tag = "qc", ext = "tiff", subdir = FALSE)
ggsave(as.character(ecpfile), plot = ResPlot, width = 9, height = 9, scale = 1.65,
       dpi = 600, compression = "lzw", bg = "white")


# Subgroups
HAE1 = bias_breaking_fun(
  ecp_unique %>% dplyr::filter(!HAE.nC1INH),
  predictor_col = "HAE.C1INH",                          # exposure indicator column
  predictor_col_naming = "HAE-C1INH",
  weighting_formula_text =
      "Sex + ns(Age,4) + Month_sin1 + Month_cos1 + L20 + L50 + T78 + J30 + J45 + J32 + J33 + D47 + daytime_sin1 + daytime_cos1 + daytime_sin2 + daytime_cos2 + daytime_sin2 + daytime_cos2",
    inla_formula_text =
      'logECP ~ HAE.C1INH + f(Age, model="rw2") + J30 + Sex + L20 + L50 + T78 + J45 + J32 + J33 + D47 + f(Collection.Month, model="rw1", cyclic=TRUE) + f(daytime_rw_value, model="rw1", cyclic=TRUE)',
    # matching_ratio = 5,  
  dependent_col_name = "Eosinophil Cationic Protein (µg/l)"
)

HAE1ResPlot <- ggarrange(
  HAE1$FinalPlot, empty,
  ggarrange(HAE1$Love_Plot, HAE1$PPscore_Plot, nrow = 1),
  ncol = 1, heights = c(1, 0.05, 1)
)

HAE1ecpfile <- filenamer::filename("Supplementary Figure 2 - HAE1_ECP_analysis", tag = "qc", ext = "tiff", subdir = FALSE)
ggsave(as.character(HAE1ecpfile), plot = HAE1ResPlot, width = 9, height = 9, scale = 1.65,
       dpi = 600, compression = "lzw", bg = "white")


HAE3 = bias_breaking_fun(
  ecp_unique %>% dplyr::filter(!HAE.C1INH),
  predictor_col = "HAE.nC1INH",   
  predictor_col_naming = "HAE-nC1INH",                       # exposure indicator column
  weighting_formula_text =
      "Sex + ns(Age,4) + Month_sin1 + Month_cos1 + L20 + L50 + T78 + J30 + J45 + J32 + J33 + D47 + daytime_sin1 + daytime_cos1 + daytime_sin2 + daytime_cos2 + daytime_sin2 + daytime_cos2",
    inla_formula_text =
      'logECP ~ HAE.nC1INH + f(Age, model="rw2") + J30 + Sex + L20 + L50 + T78 + J45 + J32 + J33 + D47 + f(Collection.Month, model="rw1", cyclic=TRUE) + f(daytime_rw_value, model="rw1", cyclic=TRUE)',
    # matching_ratio = 5,  
  dependent_col_name = "Eosinophil Cationic Protein (µg/l)"
)

HAE3ResPlot <- ggarrange(
  HAE3$FinalPlot, empty,
  ggarrange(HAE3$Love_Plot, HAE3$PPscore_Plot, nrow = 1),
  ncol = 1, heights = c(1, 0.05, 1)
)

HAE3ecpfile <- filenamer::filename("Supplementary Figure 3 - HAE3_ECP_analysis", tag = "qc", ext = "tiff", subdir = FALSE)
ggsave(as.character(HAE3ecpfile), plot = HAE3ResPlot, width = 9, height = 9, scale = 1.65,
       dpi = 600, compression = "lzw", bg = "white")


AAE.URT = bias_breaking_fun(
  ecp_unique %>% dplyr::filter(!D84.1),
  predictor_col = "AAE.URT",
  predictor_col_naming = "AAE URT",                          # exposure indicator column
  weighting_formula_text =
      "Sex + ns(Age,4) + Month_sin1 + Month_cos1 + L20 + L50 + T78 + J30 + J45 + J32 + J33 + D47 + daytime_sin1 + daytime_cos1 + daytime_sin2 + daytime_cos2 + daytime_sin2 + daytime_cos2",
    inla_formula_text =
      'logECP ~ AAE.URT + f(Age, model="rw2") + J30 + Sex + L20 + L50 + T78 + J45 + J32 + J33 + D47 + f(Collection.Month, model="rw1", cyclic=TRUE) + f(daytime_rw_value, model="rw1", cyclic=TRUE)',
    # matching_ratio = 5,  
  dependent_col_name = "Eosinophil Cationic Protein (µg/l)"
)

AAEURTResPlot <- ggarrange(
  AAE.URT$FinalPlot, empty,
  ggarrange(AAE.URT$Love_Plot, AAE.URT$PPscore_Plot, nrow = 1),
  ncol = 1, heights = c(1, 0.05, 1)
)

AAEURTecpfile <- filenamer::filename("Supplementary Figure 4 - AAEURT_ECP_analysis", tag = "qc", ext = "tiff", subdir = FALSE)
ggsave(as.character(AAEURTecpfile), plot = AAEURTResPlot, width = 9, height = 9, scale = 1.65,
       dpi = 600, compression = "lzw", bg = "white")


#-----------------------------------------------------------------------------------------------------------------------------------

Males_HAE_ECP_analysis = bias_breaking_fun(
  ecp_unique %>% dplyr::filter(Sex == "M"),
  predictor_col = "D84.1",
  predictor_col_naming = "HAE",                          # exposure indicator column
  weighting_formula_text =
      "ns(Age,4) + Month_sin1 + Month_cos1 + L20 + L50 + T78 + J30 + J45 + J32 + J33 + D47 + daytime_sin1 + daytime_cos1 + daytime_sin2 + daytime_cos2 + daytime_sin2 + daytime_cos2",
    inla_formula_text =
      'logECP ~ D84.1 + f(Age, model="rw2") + J30 +  L20 + L50 + T78 + J45 + J32 + J33 + D47 + f(Collection.Month, model="rw1", cyclic=TRUE) + f(daytime_rw_value, model="rw1", cyclic=TRUE)',
    # matching_ratio = 5,  
  dependent_col_name = "Eosinophil Cationic Protein (µg/l)"
)

Males_HAE_ECP_plot <- ggarrange(
  Males_HAE_ECP_analysis$FinalPlot, empty,
  ggarrange(Males_HAE_ECP_analysis$Love_Plot, Males_HAE_ECP_analysis$PPscore_Plot, nrow = 1),
  ncol = 1, heights = c(1, 0.05, 1)
)

Males_HAE_ECP_file <- filenamer::filename("Supplementary Figure 7 - Males_HAE_ECP_analysis", tag = "qc", ext = "tiff", subdir = FALSE)
ggsave(as.character(Males_HAE_ECP_file), plot = Males_HAE_ECP_plot, width = 9, height = 9, scale = 1.65,
       dpi = 600, compression = "lzw", bg = "white")

#-----------------------------------------------------------------------------------------------------------------------------------

Females_HAE_ECP_analysis = bias_breaking_fun(
  ecp_unique %>% dplyr::filter(Sex == "F"),
  predictor_col = "D84.1",
  predictor_col_naming = "HAE",                          # exposure indicator column
  weighting_formula_text =
      "ns(Age,4) + Month_sin1 + Month_cos1 + L20 + L50 + T78 + J30 + J45 + J32 + J33 + D47 + daytime_sin1 + daytime_cos1 + daytime_sin2 + daytime_cos2 + daytime_sin2 + daytime_cos2",
    inla_formula_text =
      'logECP ~ D84.1 + f(Age, model="rw2") + J30 +  L20 + L50 + T78 + J45 + J32 + J33 + D47 + f(Collection.Month, model="rw1", cyclic=TRUE) + f(daytime_rw_value, model="rw1", cyclic=TRUE)',
    # matching_ratio = 5,  
  dependent_col_name = "Eosinophil Cationic Protein (µg/l)"
)


Females_HAE_ECP_plot <- ggarrange(
  Females_HAE_ECP_analysis$FinalPlot, empty,
  ggarrange(Females_HAE_ECP_analysis$Love_Plot, Females_HAE_ECP_analysis$PPscore_Plot, nrow = 1),
  ncol = 1, heights = c(1, 0.05, 1)
)

Females_HAE_ECP_file <- filenamer::filename("Supplementary Figure 6 - Females_HAE_ECP_analysis", tag = "qc", ext = "tiff", subdir = FALSE)
ggsave(as.character(Females_HAE_ECP_file), plot = Females_HAE_ECP_plot, width = 9, height = 9, scale = 1.65,
       dpi = 600, compression = "lzw", bg = "white")


#-----------------------------------------------------------------------------------------------------------------------------------

Males_HAE12_ECP_analysis = bias_breaking_fun(
  ecp_unique %>% dplyr::filter(!HAE.nC1INH, Sex == "M"),
  predictor_col = "D84.1",
  predictor_col_naming = "HAE",                          # exposure indicator column
  weighting_formula_text =
      "ns(Age,4) + Month_sin1 + Month_cos1 + L20 + L50 + T78 + J30 + J45 + J32 + J33 + D47 + daytime_sin1 + daytime_cos1 + daytime_sin2 + daytime_cos2 + daytime_sin2 + daytime_cos2",
    inla_formula_text =
      'logECP ~ D84.1 + f(Age, model="rw2") + J30 +  L20 + L50 + T78 + J45 + J32 + J33 + D47 + f(Collection.Month, model="rw1", cyclic=TRUE) + f(daytime_rw_value, model="rw1", cyclic=TRUE)',
    # matching_ratio = 5,  
  dependent_col_name = "Eosinophil Cationic Protein (µg/l)"
)

Males_HAE12_ECP_plot <- ggarrange(
  Males_HAE12_ECP_analysis$FinalPlot, empty,
  ggarrange(Males_HAE12_ECP_analysis$Love_Plot, Males_HAE12_ECP_analysis$PPscore_Plot, nrow = 1),
  ncol = 1, heights = c(1, 0.05, 1)
)

Males_HAE12_ECP_file <- filenamer::filename("Supplementary Figure 10 - Males_HAE12_ECP_analysis", tag = "qc", ext = "tiff", subdir = FALSE)
ggsave(as.character(Males_HAE12_ECP_file), plot = Males_HAE12_ECP_plot, width = 9, height = 9, scale = 1.65,
       dpi = 600, compression = "lzw", bg = "white")

#-----------------------------------------------------------------------------------------------------------------------------------

Females_HAE12_ECP_analysis = bias_breaking_fun(
  ecp_unique %>% dplyr::filter(!HAE.nC1INH, Sex == "F"),
  predictor_col = "D84.1",
  predictor_col_naming = "HAE",                          # exposure indicator column
  weighting_formula_text =
      "ns(Age,4) + Month_sin1 + Month_cos1 + L20 + L50 + T78 + J30 + J45 + J32 + J33 + D47 + daytime_sin1 + daytime_cos1 + daytime_sin2 + daytime_cos2 + daytime_sin2 + daytime_cos2",
    inla_formula_text =
      'logECP ~ D84.1 + f(Age, model="rw2") + J30 +  L20 + L50 + T78 + J45 + J32 + J33 + D47 + f(Collection.Month, model="rw1", cyclic=TRUE) + f(daytime_rw_value, model="rw1", cyclic=TRUE)',
    # matching_ratio = 5,  
  dependent_col_name = "Eosinophil Cationic Protein (µg/l)"
)


Females_HAE12_ECP_plot <- ggarrange(
  Females_HAE12_ECP_analysis$FinalPlot, empty,
  ggarrange(Females_HAE12_ECP_analysis$Love_Plot, Females_HAE12_ECP_analysis$PPscore_Plot, nrow = 1),
  ncol = 1, heights = c(1, 0.05, 1)
)

Females_HAE12_ECP_file <- filenamer::filename("Supplementary Figure 9 - Females_HAE12_ECP_analysis", tag = "qc", ext = "tiff", subdir = FALSE)
ggsave(as.character(Females_HAE12_ECP_file), plot = Females_HAE12_ECP_plot, width = 9, height = 9, scale = 1.65,
       dpi = 600, compression = "lzw", bg = "white")


# # --- Optional: same pipeline for another predictor (if present) ---
# try({
#   if ("J30" %in% names(ecp_unique)) {
#     ergJ30 <- bias_breaking_fun(
#       ecp_unique,
#       predictor_col_naming = "Allergic rhinitis",
#       predictor_col        = "J30",
#       dependent_col_name   = "Eosinophil Cationic Protein (µg/l)",
#       inla_formula_text    = 'logECP ~ D84.1 + f(Age, model="rw2") + J30 + Sex + L20 + L50 + T78 + J45 + J32 + J33 + D47 + f(Collection.Month, model="rw1", cyclic=TRUE)'
#     )
#   }
# }, silent = TRUE)

# --- Secondary: absolute eosinophils (if available) ---
if (!is.null(eos_unique) && nrow(eos_unique) > 0 && "Eosinophil.Abs.Value" %in% names(eos_unique)) {
  eos_max    <- max(eos_unique$Eos_jittered, na.rm = TRUE)
  eos_ref    <- if (is.finite(eos_max) && eos_max > 0) max(2, round(eos_max)) else 2
  eos_breaks <- eos_ref / 2^(0:6)

  ergEos <- bias_breaking_fun(
    eos_unique,
    dependent_col      = "Eosinophil.Abs.Value",
    dependent_col_name = "Absolute eosinphil counts (1/nl)",
    inla_formula_text  = 'Eosinophil.Abs.Value ~ D84.1 + f(Age, model="rw2") + J30 + Sex + L20 + L50 + T78 + J45 + J32 + J33 + D47 + f(Collection.Month, model="rw1", cyclic=TRUE) + f(daytime_rw_value, model="rw1", cyclic=TRUE)',
    raw_ycol           = "Eos_jittered",
    raw_ytransformation= asinh_k_trans(k = 10),
    raw_breaks         = eos_breaks,
    raw_ylab           = "Absolute eosinophil counts (1/nl)"
  )

  emptyEos <- ggplot() + theme_void()
  ResEosPlot <- ggarrange(
    ergEos$FinalPlot, emptyEos,
    ggarrange(ergEos$Love_Plot, ergEos$PPscore_Plot, nrow = 1),
    ncol = 1, heights = c(1, 0.05, 1)
  )

  eosfile <- filenamer::filename("Figure 4 - Eos_analysis", tag = "qc", ext = "tiff", subdir = FALSE)
  ggsave(as.character(eosfile), plot = ResEosPlot, width = 9, height = 9, scale = 1.65,
          dpi = 600, compression = "lzw", bg = "white")

  # --- Subgroup: HAE type 1/2 (C1-INH) ---
HAE1_Eos <- bias_breaking_fun(
  eos_unique %>% dplyr::filter(!HAE.nC1INH),
  predictor_col        = "HAE.C1INH",
  predictor_col_naming = "HAE-C1INH",
  dependent_col        = "Eosinophil.Abs.Value",
  dependent_col_name   = "Absolute eosinophil counts (1/nl)",
  weighting_formula_text =
    "Sex + ns(Age,4) + Month_sin1 + Month_cos1 + L20 + L50 + T78 + J30 + J45 + J32 + J33 + D47 + daytime_sin1 + daytime_cos1 + daytime_sin2 + daytime_cos2 + daytime_sin2 + daytime_cos2",
  inla_formula_text    =
    'Eosinophil.Abs.Value ~ HAE.C1INH + f(Age, model="rw2") + J30 + Sex + L20 + L50 + T78 + J45 + J32 + J33 + D47 + f(Collection.Month, model="rw1", cyclic=TRUE) + f(daytime_rw_value, model="rw1", cyclic=TRUE)',
  raw_ycol             = "Eos_jittered",
  raw_ytransformation  = asinh_k_trans(k = 10),
  raw_breaks           = eos_breaks,
  raw_ylab             = "Absolute eosinophil counts (1/nl)"
)

HAE1EosResPlot <- ggarrange(
  HAE1_Eos$FinalPlot, emptyEos,
  ggarrange(HAE1_Eos$Love_Plot, HAE1_Eos$PPscore_Plot, nrow = 1),
  ncol = 1, heights = c(1, 0.05, 1)
)

HAE1_eosfile <- filenamer::filename("Supplementary Figure 12 - HAE1_Eos_analysis", tag = "qc", ext = "tiff", subdir = FALSE)
ggsave(as.character(HAE1_eosfile), plot = HAE1EosResPlot, width = 9, height = 9, scale = 1.65,
       dpi = 600, compression = "lzw", bg = "white")


# --- Subgroup: HAE type 3 (nC1-INH) ---
HAE3_Eos <- bias_breaking_fun(
  eos_unique %>% dplyr::filter(!HAE.C1INH),
  predictor_col        = "HAE.nC1INH",
  predictor_col_naming = "HAE-nC1INH",
  dependent_col        = "Eosinophil.Abs.Value",
  dependent_col_name   = "Absolute eosinophil counts (1/nl)",
  weighting_formula_text =
    "Sex + ns(Age,4) + Month_sin1 + Month_cos1 + L20 + L50 + T78 + J30 + J45 + J32 + J33 + D47 + daytime_sin1 + daytime_cos1 + daytime_sin2 + daytime_cos2 + daytime_sin2 + daytime_cos2",
  inla_formula_text    =
    'Eosinophil.Abs.Value ~ HAE.nC1INH + f(Age, model="rw2") + J30 + Sex + L20 + L50 + T78 + J45 + J32 + J33 + D47 + f(Collection.Month, model="rw1", cyclic=TRUE) + f(daytime_rw_value, model="rw1", cyclic=TRUE)',
  raw_ycol             = "Eos_jittered",
  raw_ytransformation  = asinh_k_trans(k = 10),
  raw_breaks           = eos_breaks,
  raw_ylab             = "Absolute eosinophil counts (1/nl)"
)

HAE3EosResPlot <- ggarrange(
  HAE3_Eos$FinalPlot, emptyEos,
  ggarrange(HAE3_Eos$Love_Plot, HAE3_Eos$PPscore_Plot, nrow = 1),
  ncol = 1, heights = c(1, 0.05, 1)
)

HAE3_eosfile <- filenamer::filename("Supplementary Figure 13 - HAE3_Eos_analysis", tag = "qc", ext = "tiff", subdir = FALSE)
ggsave(as.character(HAE3_eosfile), plot = HAE3EosResPlot, width = 9, height = 9, scale = 1.65,
       dpi = 600, compression = "lzw", bg = "white")


# --- Subgroup: mastzellvermitteltes/AAE.URT (ohne D84.1) ---
AAE_URT_Eos <- bias_breaking_fun(
  eos_unique %>% dplyr::filter(!D84.1),
  predictor_col        = "AAE.URT",
  predictor_col_naming = "AAE-URT",
  dependent_col        = "Eosinophil.Abs.Value",
  dependent_col_name   = "Absolute eosinophil counts (1/nl)",
  weighting_formula_text =
    "Sex + ns(Age,4) + Month_sin1 + Month_cos1 + L20 + L50 + T78 + J30 + J45 + J32 + J33 + D47 + daytime_sin1 + daytime_cos1 + daytime_sin2 + daytime_cos2 + daytime_sin2 + daytime_cos2",
  inla_formula_text    =
    'Eosinophil.Abs.Value ~ AAE.URT + f(Age, model="rw2") + J30 + Sex + L20 + L50 + T78 + J45 + J32 + J33 + D47 + f(Collection.Month, model="rw1", cyclic=TRUE) + f(daytime_rw_value, model="rw1", cyclic=TRUE)',
  raw_ycol             = "Eos_jittered",
  raw_ytransformation  = asinh_k_trans(k = 10),
  raw_breaks           = eos_breaks,
  raw_ylab             = "Absolute eosinophil counts (1/nl)"
)

AAE_URT_EosResPlot <- ggarrange(
  AAE_URT_Eos$FinalPlot, emptyEos,
  ggarrange(AAE_URT_Eos$Love_Plot, AAE_URT_Eos$PPscore_Plot, nrow = 1),
  ncol = 1, heights = c(1, 0.05, 1)
)

AAE_URT_eosfile <- filenamer::filename("Supplementary Figure 14 - AAE_URT_Eos_analysis", tag = "qc", ext = "tiff", subdir = FALSE)
ggsave(as.character(AAE_URT_eosfile), plot = AAE_URT_EosResPlot, width = 9, height = 9, scale = 1.65,
       dpi = 600, compression = "lzw", bg = "white")
  
  
  rawfile <- filenamer::filename("Figure 2 - Raw_plot", tag = "qc", ext = "tiff", subdir = FALSE)
  final_raw_plot <- ggpubr::ggarrange(erg$RawData_Plot, ergEos$RawData_Plot, labels = LETTERS[1:2], nrow = 1)

  ggsave(as.character(rawfile), plot = final_raw_plot, dpi = 600, bg = "white",
          width = 12, height = 4, scale = 1.1, compression = "lzw", limitsize=FALSE)


# Females Eos
Females_HAE_Eos_analysis = bias_breaking_fun(
  eos_unique %>% dplyr::filter(Sex == "F"),
  predictor_col = "D84.1",
  predictor_col_naming = "HAE",                          # exposure indicator column
  dependent_col        = "Eosinophil.Abs.Value",
  weighting_formula_text =
      "ns(Age,4) + Month_sin1 + Month_cos1 + L20 + L50 + T78 + J30 + J45 + J32 + J33 + D47 + daytime_sin1 + daytime_cos1 + daytime_sin2 + daytime_cos2 + daytime_sin2 + daytime_cos2",
  inla_formula_text =
      'Eosinophil.Abs.Value ~ D84.1 + f(Age, model="rw2") + J30 +  L20 + L50 + T78 + J45 + J32 + J33 + D47 + f(Collection.Month, model="rw1", cyclic=TRUE) + f(daytime_rw_value, model="rw1", cyclic=TRUE)',
  dependent_col_name = "Absolute eosinphil counts (1/nl)",
  raw_ycol             = "Eos_jittered",
  raw_ytransformation  = asinh_k_trans(k = 10),
  raw_breaks           = eos_breaks,
  raw_ylab             = "Absolute eosinophil counts (1/nl)"
)


Females_HAE_Eos_plot <- ggarrange(
  Females_HAE_Eos_analysis$FinalPlot, empty,
  ggarrange(Females_HAE_Eos_analysis$Love_Plot, Females_HAE_Eos_analysis$PPscore_Plot, nrow = 1),
  ncol = 1, heights = c(1, 0.05, 1)
)

Females_HAE_Eos_file <- filenamer::filename("Supplementary Figure 16 - Females_HAE_Eosinophil_analysis", tag = "qc", ext = "tiff", subdir = FALSE)
ggsave(as.character(Females_HAE_Eos_file), plot = Females_HAE_Eos_plot, width = 9, height = 9, scale = 1.65,
       dpi = 600, compression = "lzw", bg = "white")

# Males Eos
Males_HAE_Eos_analysis = bias_breaking_fun(
  eos_unique %>% dplyr::filter(Sex == "M"),
  predictor_col = "D84.1",
  predictor_col_naming = "HAE",                          # exposure indicator column
  dependent_col        = "Eosinophil.Abs.Value",
  weighting_formula_text =
      "ns(Age,4) + Month_sin1 + Month_cos1 + L20 + L50 + T78 + J30 + J45 + J32 + J33 + D47 + daytime_sin1 + daytime_cos1 + daytime_sin2 + daytime_cos2 + daytime_sin2 + daytime_cos2",
  inla_formula_text =
      'Eosinophil.Abs.Value ~ D84.1 + f(Age, model="rw2") + J30 +  L20 + L50 + T78 + J45 + J32 + J33 + D47 + f(Collection.Month, model="rw1", cyclic=TRUE) + f(daytime_rw_value, model="rw1", cyclic=TRUE)',
  dependent_col_name = "Absolute eosinphil counts (1/nl)",
  raw_ycol             = "Eos_jittered",
  raw_ytransformation  = asinh_k_trans(k = 10),
  raw_breaks           = eos_breaks,
  raw_ylab             = "Absolute eosinophil counts (1/nl)"
)


Males_HAE_Eos_plot <- ggarrange(
  Males_HAE_Eos_analysis$FinalPlot, empty,
  ggarrange(Males_HAE_Eos_analysis$Love_Plot, Males_HAE_Eos_analysis$PPscore_Plot, nrow = 1),
  ncol = 1, heights = c(1, 0.05, 1)
)

Males_HAE_Eos_file <- filenamer::filename("Supplementary Figure 17 - Males_HAE_Eosinophil_analysis", tag = "qc", ext = "tiff", subdir = FALSE)
ggsave(as.character(Males_HAE_Eos_file), plot = Males_HAE_Eos_plot, width = 9, height = 9, scale = 1.65,
       dpi = 600, compression = "lzw", bg = "white")


  MFrawfile <- filenamer::filename("Supplementary Figure 8 - Male_Female_Raw_plot", tag = "qc", ext = "tiff", subdir = FALSE)
  final_MFraw_plot <- ggpubr::ggarrange(
    plotlist=list(Females_HAE_ECP_analysis$RawData_Plot, Males_HAE_ECP_analysis$RawData_Plot,
    Females_HAE_Eos_analysis$RawData_Plot, Males_HAE_Eos_analysis$RawData_Plot), 
    labels = LETTERS[1:4])

  ggsave(as.character(MFrawfile), plot = final_MFraw_plot, dpi = 600, bg = "white", 
          width = 12, height = 8, scale = 1.1, compression = "lzw", limitsize=FALSE)
  
  #---------------------------------------------------------------

  
# Females Eos
Females_HAE12_Eos_analysis = bias_breaking_fun(
  eos_unique %>% dplyr::filter(!HAE.nC1INH, Sex == "F"),
  predictor_col = "D84.1",
  predictor_col_naming = "HAE",                          # exposure indicator column
  dependent_col        = "Eosinophil.Abs.Value",
  weighting_formula_text =
      "ns(Age,4) + Month_sin1 + Month_cos1 + L20 + L50 + T78 + J30 + J45 + J32 + J33 + D47 + daytime_sin1 + daytime_cos1 + daytime_sin2 + daytime_cos2 + daytime_sin2 + daytime_cos2",
  inla_formula_text =
      'Eosinophil.Abs.Value ~ D84.1 + f(Age, model="rw2") + J30 +  L20 + L50 + T78 + J45 + J32 + J33 + D47 + f(Collection.Month, model="rw1", cyclic=TRUE) + f(daytime_rw_value, model="rw1", cyclic=TRUE)',
  dependent_col_name = "Absolute eosinphil counts (1/nl)",
  raw_ycol             = "Eos_jittered",
  raw_ytransformation  = asinh_k_trans(k = 10),
  raw_breaks           = eos_breaks,
  raw_ylab             = "Absolute eosinophil counts (1/nl)"
)


Females_HAE12_Eos_plot <- ggarrange(
  Females_HAE12_Eos_analysis$FinalPlot, empty,
  ggarrange(Females_HAE12_Eos_analysis$Love_Plot, Females_HAE12_Eos_analysis$PPscore_Plot, nrow = 1),
  ncol = 1, heights = c(1, 0.05, 1)
)

Females_HAE12_Eos_file <- filenamer::filename("Supplementary Figure 18 - Females_HAE12_Eosinophil_analysis", tag = "qc", ext = "tiff", subdir = FALSE)
ggsave(as.character(Females_HAE12_Eos_file), plot = Females_HAE12_Eos_plot, width = 9, height = 9, scale = 1.65,
       dpi = 600, compression = "lzw", bg = "white")

# Males Eos
Males_HAE12_Eos_analysis = bias_breaking_fun(
  eos_unique %>% dplyr::filter(!HAE.nC1INH, Sex == "M"),
  predictor_col = "D84.1",
  predictor_col_naming = "HAE",                          # exposure indicator column
  dependent_col        = "Eosinophil.Abs.Value",
  weighting_formula_text =
      "ns(Age,4) + Month_sin1 + Month_cos1 + L20 + L50 + T78 + J30 + J45 + J32 + J33 + D47 + daytime_sin1 + daytime_cos1 + daytime_sin2 + daytime_cos2 + daytime_sin2 + daytime_cos2",
  inla_formula_text =
      'Eosinophil.Abs.Value ~ D84.1 + f(Age, model="rw2") + J30 +  L20 + L50 + T78 + J45 + J32 + J33 + D47 + f(Collection.Month, model="rw1", cyclic=TRUE) + f(daytime_rw_value, model="rw1", cyclic=TRUE)',
  dependent_col_name = "Absolute eosinphil counts (1/nl)",
  raw_ycol             = "Eos_jittered",
  raw_ytransformation  = asinh_k_trans(k = 10),
  raw_breaks           = eos_breaks,
  raw_ylab             = "Absolute eosinophil counts (1/nl)"
)


Males_HAE12_Eos_plot <- ggarrange(
  Males_HAE12_Eos_analysis$FinalPlot, empty,
  ggarrange(Males_HAE12_Eos_analysis$Love_Plot, Males_HAE12_Eos_analysis$PPscore_Plot, nrow = 1),
  ncol = 1, heights = c(1, 0.05, 1)
)

Males_HAE12_Eos_file <- filenamer::filename("Supplementary Figure 19 - Males_HAE12_Eosinophil_analysis", tag = "qc", ext = "tiff", subdir = FALSE)
ggsave(as.character(Males_HAE12_Eos_file), plot = Males_HAE12_Eos_plot, width = 9, height = 9, scale = 1.65,
       dpi = 600, compression = "lzw", bg = "white")


  MF_HAE12_rawfile <- filenamer::filename("Supplementary Figure 11 - Male_Female_HAE12_Raw_plot", tag = "qc", ext = "tiff", subdir = FALSE)
  final_HAE12_MFraw_plot <- ggpubr::ggarrange(
    plotlist=list(Females_HAE12_ECP_analysis$RawData_Plot, Males_HAE12_ECP_analysis$RawData_Plot,
    Females_HAE12_Eos_analysis$RawData_Plot, Males_HAE12_Eos_analysis$RawData_Plot), 
    labels = LETTERS[1:4])

  ggsave(as.character(MF_HAE12_rawfile), plot = final_HAE12_MFraw_plot, dpi = 600, bg = "white", 
          width = 12, height = 8, scale = 1.1, compression = "lzw", limitsize=FALSE)
  
}

# =========================
# Supplement: 3x2-Grid (ECP oben, Eos unten)
# =========================
supp_raw_grid_file <- filenamer::filename("No Figure - Raw_Supplement_Grid",
                                          tag = "qc", ext = "tiff", subdir = FALSE)

supp_raw_grid <- ggpubr::ggarrange(
  # Row 1: ECP (Subgruppen)
  ggpubr::annotate_figure(HAE1$RawData_Plot, top = ggpubr::text_grob("ECP - HAE type 1/2")),
  ggpubr::annotate_figure(HAE3$RawData_Plot, top = ggpubr::text_grob("ECP - HAE type 3")),
  ggpubr::annotate_figure(AAE.URT$RawData_Plot, top = ggpubr::text_grob("ECP - AAE/urticaria")),
  # Row 2: Eosinophils (Subgruppen)
  ggpubr::annotate_figure(HAE1_Eos$RawData_Plot, top = ggpubr::text_grob("Eosinophils - HAE type 1/2")),
  ggpubr::annotate_figure(HAE3_Eos$RawData_Plot, top = ggpubr::text_grob("Eosinophils - HAE type 3")),
  ggpubr::annotate_figure(AAE_URT_Eos$RawData_Plot, top = ggpubr::text_grob("Eosinophils - AAE/urticaria")),
  ncol = 3, nrow = 2, labels = LETTERS[1:6], label.x = 0.02, label.y = 0.98
)

ggsave(as.character(supp_raw_grid_file), plot = supp_raw_grid,
        dpi = 600, bg = "white",
        width = 14, height = 7, scale = 1.05,
        compression = "lzw", limitsize = FALSE)


# =========================
# Supplement (Alternative): getrennte 1x3-Panels
# =========================

# --- ECP Subgruppen ---
supp_raw_ecp_file <- filenamer::filename("Supplementary Figure 5 - Raw_Supplement_ECP",
                                          tag = "qc", ext = "tiff", subdir = FALSE)

supp_raw_ecp <- ggpubr::ggarrange(
  ggpubr::annotate_figure(HAE1$RawData_Plot,   top = ggpubr::text_grob("ECP - HAE type 1/2")),
  ggpubr::annotate_figure(HAE3$RawData_Plot,   top = ggpubr::text_grob("ECP - HAE type 3")),
  ggpubr::annotate_figure(AAE.URT$RawData_Plot,top = ggpubr::text_grob("ECP - AAE/urticaria")),
  nrow = 1, labels = LETTERS[1:3]
)

ggsave(as.character(supp_raw_ecp_file), plot = supp_raw_ecp,
        dpi = 600, bg = "white",
        width = 14, height = 4, scale = 1.05,
        compression = "lzw", limitsize = FALSE)
 

# --- Eosinophil Subgruppen ---
supp_raw_eos_file <- filenamer::filename("Supplementary Figure 15 -Raw_Supplement_Eosinophils",
                                          tag = "qc", ext = "tiff", subdir = FALSE)

supp_raw_eos <- ggpubr::ggarrange(
  ggpubr::annotate_figure(HAE1_Eos$RawData_Plot,    top = ggpubr::text_grob("Eosinophils – HAE type 1/2")),
  ggpubr::annotate_figure(HAE3_Eos$RawData_Plot,    top = ggpubr::text_grob("Eosinophils – HAE type 3")),
  ggpubr::annotate_figure(AAE_URT_Eos$RawData_Plot, top = ggpubr::text_grob("Eosinophils – AAE/urticaria")),
  nrow = 1, labels = LETTERS[1:3]
)

ggsave(as.character(supp_raw_eos_file), plot = supp_raw_eos,
        dpi = 600, bg = "white",
        width = 14, height = 4, scale = 1.05,
        compression = "lzw", limitsize = FALSE)

# =========================
# Individual-level helpers
# =========================

#' Return "first non-NA" value (stable across dplyr::summarise)
first_non_na <- function(x) x[which(!is.na(x))[1]]

#' Collapse a measurement-level dataframe to one row per individual.
#' - For age: we use the *median* age per person to avoid one-off outliers.
#' - For sex/Sex: take the first non-NA value (data are usually consistent).
#' - For ICD-10 code columns (A00..Z99): convert to logical and use "any()".
#' @param df measurement-level data
#' @param id_col patient identifier column (e.g., "pID")
#' @param sex_col Sex/sex column
#' @param age_col age column
#' @param icd3_codes character vector of ICD-10 3-letter columns present in df
#' @return tibble with one row per individual
make_individual_view <- function(df, id_col = "pID", sex_col = "Sex",
                                 age_col = "Age", icd3_codes = character()) {
  # Identify columns we will keep/compute
  keep_cols <- c(id_col, sex_col, age_col, icd3_codes)
  keep_cols <- keep_cols[keep_cols %in% names(df)]

  # Safety: if an ICD column is numeric/character, map to TRUE/FALSE at row-level
  to_flag <- function(v) {
    if (is.logical(v)) v
    else if (is.numeric(v)) v > 0
    else if (is.character(v)) tolower(v) %in% c("true","yes","ja","1")
    else rep(FALSE, length(v))
  }

  df_icd <- df
  for (cc in icd3_codes) if (cc %in% names(df_icd)) df_icd[[cc]] <- to_flag(df_icd[[cc]])

  df_icd %>%
    dplyr::select(dplyr::all_of(keep_cols)) %>%
    dplyr::group_by(.data[[id_col]]) %>%
    dplyr::summarise(
      !!sex_col := first_non_na(.data[[sex_col]]),
      !!age_col := stats::median(.data[[age_col]], na.rm = TRUE),
      dplyr::across(dplyr::all_of(icd3_codes), ~ any(.x, na.rm = TRUE)),
      .groups = "drop"
    )
}

#' Compute sampling/repeat statistics within a group (HAE vs Non-HAE).
#' @param df_sub measurement-level subset (already filtered to HAE or Non-HAE)
#' @param id_col patient identifier
#' @return named character vector with nicely formatted metrics for the table
sampling_stats_labels <- function(df_sub, id_col = "pID") {
  if (nrow(df_sub) == 0) {
    # return empty strings to keep table shape stable
    return(c(
      "Patients (unique)" = "0",
      "Measurements (total)" = "0",
      "Patients with 2 measurements" = "0",
      "Patients with 3 measurements" = "0",
      "Patients with 4 measurements" = "0",
      "Patients with 5+ measurements" = "0",
      "Avg. measurements per patient" = "NA"
    ))
  }
  # counts per individual
  n_per_id <- df_sub %>%
    dplyr::count(.data[[id_col]], name = "n_meas")

  n_pat   <- nrow(n_per_id)
  n_meas  <- sum(n_per_id$n_meas)
  n2      <- sum(n_per_id$n_meas == 2)
  n3      <- sum(n_per_id$n_meas == 3)
  n4      <- sum(n_per_id$n_meas == 4)
  n5p     <- sum(n_per_id$n_meas >= 5)
  avg_mpp <- mean(n_per_id$n_meas)

  c(
    "Patients (unique)"            = as.character(n_pat),
    "Measurements (total)"         = as.character(n_meas),
    "Patients with 2 measurements" = as.character(n2),
    "Patients with 3 measurements" = as.character(n3),
    "Patients with 4 measurements" = as.character(n4),
    "Patients with 5+ measurements"= as.character(n5p),
    "Avg. measurements per patient"= sprintf("%.2f", avg_mpp)
  )
}


# =========================
# Table 1 (Word export)
# =========================

fmt_pct      <- function(x, digits = 1) sprintf(paste0("%.", digits, "f%%"), x)
fmt_mean_sd  <- function(x, digits = 1) { if (all(is.na(x))) return("NA"); m <- mean(x, na.rm = TRUE); s <- sd(x, na.rm = TRUE); sprintf(paste0("%.", digits, "f \u00B1 %.", digits, "f"), m, s) }
fmt_med_iqr  <- function(x, digits = 1) { if (all(is.na(x))) return("NA"); q <- quantile(x, probs = c(.5, .25, .75), na.rm = TRUE); sprintf(paste0("%.", digits, "f [%.", digits, "f; %.", digits, "f]"), q[1], q[2], q[3]) }
to_flag      <- function(v) { if (is.logical(v)) v else if (is.numeric(v)) v > 0 else if (is.character(v)) tolower(v) %in% c("true","yes","ja","1") else rep(FALSE, length(v)) }
get_first_col<- function(df, candidates) { hit <- candidates[candidates %in% names(df)]; if (length(hit)==0) NA_character_ else hit[1] }

df_ecp <- ecp_unique
df_eos <- eos_unique

age_col <- "Age"
sex_col <- "Sex"

ecp_cand     <- c("ECP.value","ECP_value","ECP")
eos_abs_cand <- c("Eosinophil.Abs.Value","Eosinophil.Abs","Eos.absolute.count")
eos_pct_cand <- c("Eosinophil.Perc.Value", "Eosinophil.Perc","Eosinophil.Percent","Eos.percent")

ecp_col_ecp <- get_first_col(df_ecp, ecp_cand)
eos_col_ecp <- get_first_col(df_eos, ecp_cand)
eos_col_abs <- get_first_col(df_eos, eos_abs_cand)
eos_col_pct <- get_first_col(df_eos, eos_pct_cand)

flag_col <- "D84.1"

icd3_all <- union(
  names(df_ecp)[str_detect(names(df_ecp), "^[A-Z][0-9]{2}$")],
  names(df_eos)[str_detect(names(df_eos), "^[A-Z][0-9]{2}$")]
) |> sort()

icd10_map <- tibble::tribble(
  ~code, ~text_en,
  "C96","Other and unspecified malignant neoplasms of lymphoid, hematopoietic and related tissue",
  "D47","Other neoplasms of uncertain or unknown behaviour of lymphoid, haematopoietic and related tissue",
  "D84","Other immunodeficiencies",
  "D89","Other disorders involving the immune mechanism, not elsewhere classified",
  "E85","Amyloidosis",
  "G93","Other disorders of brain",
  "H10","Conjunctivitis",
  "J30","Vasomotor and allergic rhinitis",
  "J32","Chronic sinusitis",
  "J33","Nasal polyp",
  "J45","Asthma",
  "K90","Intestinal malabsorption",
  "L20","Atopic dermatitis",
  "L23","Allergic contact dermatitis",
  "L27","Dermatitis due to substances taken internally",
  "L29","Pruritus",
  "L30","Other dermatitis",
  "L50","Urticaria",
  "L71","Rosacea",
  "Q79","Congenital malformations of the musculoskeletal system, not elsewhere classified",
  "Q82","Other congenital malformations of skin",
  "T63","Toxic effect of contact with venomous animals",
  "T78","Adverse effects, not elsewhere classified",
  "T88","Other complications of surgical and medical care, not elsewhere classified",
  "Z01","Other special examinations and investigations of persons without complaint or reported diagnosis",
  "Z51","Other medical care",
  "Z88","Personal history of allergy to drugs, medicaments and biological substances"
)

# =========================
# Grouped summary (HAE / Non-HAE) with per-individual demographics + ICD
# and measurement-level lab summaries + sampling structure
# =========================
summarize_group <- function(df_meas, label,
                            flag = c("HAE","Non-HAE"),
                            flag_col = "D84.1",
                            id_col = "pID",
                            age_col = "Age", sex_col = "Sex",
                            ecp_col = NA_character_,
                            eos_abs_col = NA_character_,
                            eos_pct_col = NA_character_,
                            icd3_codes = character()) {

  # Map flag to logical once
  to_flag <- function(v) {
    if (is.logical(v)) v
    else if (is.numeric(v)) v > 0
    else if (is.character(v)) tolower(v) %in% c("true","yes","ja","1")
    else rep(FALSE, length(v))
  }

  # Split into group (HAE vs Non-HAE) at measurement level
  vflag   <- to_flag(df_meas[[flag_col]])
  df_sub  <- if (flag[1] == "HAE") df_meas[vflag %in% TRUE, , drop = FALSE]
            else df_meas[vflag %in% FALSE, , drop = FALSE]

  # Derive per-individual view for demographics & ICD
  ind_sub <- make_individual_view(
    df_sub, id_col = id_col, sex_col = sex_col, age_col = age_col, icd3_codes = icd3_codes
  )

  # Label for this column in the final table
  lab <- paste(label, ifelse(flag[1]=="HAE","HAE","Non-HAE"))

  # ---------- Demographics (per individual) ----------
  fmt_pct      <- function(x, digits = 1) sprintf(paste0("%.", digits, "f%%"), x)
  fmt_mean_sd  <- function(x, digits = 1) { if (all(is.na(x))) return("NA"); m <- mean(x, na.rm = TRUE); s <- sd(x, na.rm = TRUE); sprintf(paste0("%.", digits, "f \u00B1 %.", digits, "f"), m, s) }
  fmt_med_iqr  <- function(x, digits = 1) { if (all(is.na(x))) return("NA"); q <- quantile(x, probs = c(.5, .25, .75), na.rm = TRUE); sprintf(paste0("%.", digits, "f [%.", digits, "f; %.", digits, "f]"), q[1], q[2], q[3]) }

  N_ind <- nrow(ind_sub)
  demo_block <- tibble::tibble(
    Characteristic = c("Patients (N)", "Age (years, mean \u00B1 SD)", "Age (years, median [IQR])"),
    !!lab := c(
      as.character(N_ind),
      fmt_mean_sd(ind_sub[[age_col]]),
      fmt_med_iqr(ind_sub[[age_col]])
    )
  )

  # Sex counts (per individual)
  sex_rows <- if (N_ind > 0) {
    ind_sub %>%
      dplyr::mutate(.sex = as.character(.data[[sex_col]])) %>%
      dplyr::count(.sex, name = "n") %>%
      dplyr::mutate(denom = N_ind,
                    Characteristic = paste0("Sex: ", .sex),
                    !!lab := sprintf("%d (%s)", n, fmt_pct(100*n/denom))) %>%
      dplyr::select(Characteristic, !!lab)
  } else tibble::tibble(Characteristic = character(), !!lab := character())

  # ---------- Lab summaries (measurement level, as requested) ----------
  # These use *all measurements* within the group.
  lab_block <- tibble::tibble()
  add_lab <- function(nameN, nameStat, vec, digits = 2) {
    if (!is.null(vec) && length(vec) > 0) {
      n_nonNA <- sum(!is.na(vec))
      stat <- if (n_nonNA > 0) {
        q <- stats::quantile(vec, probs = c(.5, .25, .75), na.rm = TRUE)
        sprintf(paste0("%.", digits, "f [%.", digits, "f; %.", digits, "f]"), q[1], q[2], q[3])
      } else "NA"
      tribble(
        ~Characteristic, ~val,
        nameN,   sprintf("N=%d", n_nonNA),
        nameStat, stat
      )
    } else {
      tribble(~Characteristic, ~val, character(), character())
    }
  }

  if (!is.na(ecp_col) && ecp_col %in% names(df_sub)) {
    lab_block <- bind_rows(
      lab_block,
      add_lab("ECP (N)", "ECP (median [IQR])", df_sub[[ecp_col]], digits = 1)
    )
  }
  if (!is.na(eos_abs_col) && eos_abs_col %in% names(df_sub)) {
    lab_block <- bind_rows(
      lab_block,
      add_lab("Eosinophils absolute (N)", "Eosinophils absolute (median [IQR])", df_sub[[eos_abs_col]], digits = 2)
    )
  }
  if (!is.na(eos_pct_col) && eos_pct_col %in% names(df_sub)) {
    lab_block <- bind_rows(
      lab_block,
      add_lab("Eosinophils percent (N)", "Eosinophils percent (median [IQR])", df_sub[[eos_pct_col]], digits = 2)
    )
  }
  if (nrow(lab_block)) lab_block[[lab]] <- lab_block$val; lab_block$val <- NULL

  # ---------- ICD-10 (per individual) ----------
  icd_block <- purrr::map_dfr(icd3_codes, function(code){
    if (!(code %in% names(ind_sub))) return(tibble::tibble())
    has <- ind_sub[[code]]
    tibble::tibble(
      Characteristic = paste0("ICD-10 ", code),
      !!lab := sprintf("%d (%s)", sum(has, na.rm=TRUE), fmt_pct(100*sum(has,na.rm=TRUE)/max(1, N_ind)))
    )
  })

  # ---------- Sampling / repeat structure (measurement level) ----------
  samp <- sampling_stats_labels(df_sub, id_col = id_col)
  samp_block <- tibble::tibble(
    Characteristic = names(samp),
    !!lab := unname(samp)
  )

  # Compose blocks in desired order; include separator (em-dash) before ICD
  dplyr::bind_rows(
    demo_block,
    sex_rows,
    lab_block,
    tibble::tibble(Characteristic = "—", !!lab := "—"),
    icd_block,
    tibble::tibble(Characteristic = "—", !!lab := "—"),
    samp_block
  )
}


# ===================== Build 4-column table (ECP/EOS × HAE/Non-HAE) =====================

df_ecp <- ecp_unique
df_eos <- eos_unique

age_col <- "Age"
sex_col <- "Sex"
flag_col <- "D84.1"
id_col   <- "pID"

# Find column names
get_first_col <- function(df, candidates){
  hit <- candidates[candidates %in% names(df)]
  if (length(hit)==0) NA_character_ else hit[1]
}
ecp_cand     <- c("ECP.value","ECP_value","ECP")
eos_abs_cand <- c("Eosinophil.Abs.Value","Eosinophil.Abs","Eos.absolute.count")
eos_pct_cand <- c("Eosinophil.Perc.Value", "Eosinophil.Perc","Eosinophil.Percent","Eos.percent")
ecp_col_ecp <- get_first_col(df_ecp, ecp_cand)
eos_col_ecp <- get_first_col(df_eos, ecp_cand)
eos_col_abs <- get_first_col(df_eos, eos_abs_cand)
eos_col_pct <- get_first_col(df_eos, eos_pct_cand)

# Collect ICD-10 three-letter code columns across both datasets
icd3_all <- union(
  names(df_ecp)[stringr::str_detect(names(df_ecp), "^[A-Z][0-9]{2}$")],
  names(df_eos)[stringr::str_detect(names(df_eos), "^[A-Z][0-9]{2}$")]
) |> sort()

# Build the four columns via summarize_group()
ecp_HAE <- summarize_group(df_ecp, "ECP cohort", flag="HAE",
                           flag_col = flag_col, id_col = id_col,
                           age_col = age_col, sex_col = sex_col,
                           ecp_col = ecp_col_ecp, icd3_codes = icd3_all)

ecp_non <- summarize_group(df_ecp, "ECP cohort", flag="Non-HAE",
                           flag_col = flag_col, id_col = id_col,
                           age_col = age_col, sex_col = sex_col,
                           ecp_col = ecp_col_ecp, icd3_codes = icd3_all)

eos_HAE <- summarize_group(df_eos, "EOS cohort", flag="HAE",
                           flag_col = flag_col, id_col = id_col,
                           age_col = age_col, sex_col = sex_col,
                           ecp_col = eos_col_ecp, eos_abs_col = eos_col_abs, eos_pct_col = eos_col_pct,
                           icd3_codes = icd3_all)

eos_non <- summarize_group(df_eos, "EOS cohort", flag="Non-HAE",
                           flag_col = flag_col, id_col = id_col,
                           age_col = age_col, sex_col = sex_col,
                           ecp_col = eos_col_ecp, eos_abs_col = eos_col_abs, eos_pct_col = eos_col_pct,
                           icd3_codes = icd3_all)

# Join the four columns
table1 <- list(ecp_HAE, ecp_non, eos_HAE, eos_non) |>
  purrr::reduce(dplyr::full_join, by = "Characteristic")

# Optional: place "headline" rows (Demographics, Lab values, Comorbidities, Sampling) via markers
# We auto-detect the first row of each semantic block to insert headers above them.
insert_section_row <- function(df, label, before_row_idx) {
  top <- dplyr::slice_head(df, n = before_row_idx - 1)
  bot <- dplyr::slice_tail(df, n = nrow(df) - (before_row_idx - 1))
  sec <- tibble::tibble(Characteristic = label,
                        `ECP cohort HAE`="", `ECP cohort Non-HAE`="", `EOS cohort HAE`="", `EOS cohort Non-HAE`="")
  dplyr::bind_rows(top, sec, bot)
}

# Reorder some key lines to top (patients/age), then others follow
table1 <- table1 %>%
  dplyr::arrange(factor(Characteristic,
                        levels = c("Patients (N)",
                                   "Age (years, mean \u00B1 SD)",
                                   "Age (years, median [IQR])")))

# Insert section headers
dem_idx <- which(table1$Characteristic %in% c("Patients (N)"))[1]
if (!is.na(dem_idx) && dem_idx > 1) {
  table1 <- insert_section_row(table1, "Demographics (per individual)", dem_idx)
}
lab_idx <- which(table1$Characteristic %in% c("ECP (N)", "ECP (median [IQR])",
                                              "Eosinophils absolute (N)","Eosinophils absolute (median [IQR])",
                                              "Eosinophils percent (N)","Eosinophils percent (median [IQR])"))[1]
if (!is.na(lab_idx)) {
  table1 <- insert_section_row(table1, "Lab. values (all measurements)", lab_idx)
}
com_idx <- which(stringr::str_starts(table1$Characteristic, "ICD-10 "))[1]
if (!is.na(com_idx)) {
  table1 <- insert_section_row(table1, "Comorbidities (ICD10 3-letter; per individual)", com_idx)
}
samp_idx <- which(table1$Characteristic %in% c(
  "Patients (unique)","Measurements (total)",
  "Patients with 2 measurements","Patients with 3 measurements",
  "Patients with 4 measurements","Patients with 5+ measurements",
  "Avg. measurements per patient"
))[1]
if (!is.na(samp_idx)) {
  table1 <- insert_section_row(table1, "Sampling structure (per group)", samp_idx)
}

# ICD-10 → English text map (reuse your icd10_map) and decorate labels
table1 <- table1 %>%
  dplyr::mutate(code3 = stringr::str_extract(Characteristic, "(?<=ICD-10\\s)[A-Z][0-9]{2}")) %>%
  dplyr::left_join(icd10_map, by = c("code3" = "code")) %>%
  dplyr::mutate(
    Characteristic = ifelse(!is.na(code3) & !is.na(text_en),
                            paste0("ICD-10 ", code3, " — ", text_en),
                            Characteristic)
  ) %>%
  dplyr::select(-code3, -text_en)

# Rename columns to fixed keys for flextable header map
tbl <- table1 |>
  dplyr::rename(
    ECP_HAE     = `ECP cohort HAE`,
    ECP_NonHAE  = `ECP cohort Non-HAE`,
    EOS_HAE     = `EOS cohort HAE`,
    EOS_NonHAE  = `EOS cohort Non-HAE`
  )

# Replace explicit NAs by blanks for cleaner Word rendering
tbl[is.na(tbl)] <- ""

# --- Build flextable (reuse your styling code 1:1) ---
col_keys <- c("Characteristic","ECP_HAE","ECP_NonHAE","EOS_HAE","EOS_NonHAE")
hdr <- data.frame(
  col_keys = col_keys,
  top      = c("Characteristic", "ECP measurement", "ECP measurement",
               "Eosinophil measurement", "Eosinophil measurement"),
  mid      = c("", "cohort", "cohort", "cohort", "cohort"),
  bottom   = c("", "HAE", "Non-HAE", "HAE", "Non-HAE"),
  stringsAsFactors = FALSE
)

ft <- flextable::flextable(tbl, col_keys = col_keys)
ft <- flextable::set_table_properties(ft, layout = "fixed")
ft <- flextable::set_header_df(ft, mapping = hdr, key = "col_keys")
ft <- flextable::merge_h(ft, part = "header")
ft <- flextable::merge_v(ft, j = "Characteristic", part = "header")

# Superscript "1" in bottom header row (as in your script)
set_hdr_sup1 <- function(ft_obj, col_key, label, row_index = NULL) {
  if (is.null(row_index)) row_index <- flextable::nrow_part(ft_obj, "header")
  flextable::compose(
    ft_obj,
    part  = "header",
    i     = row_index,
    j     = col_key,
    value = flextable::as_paragraph(
      flextable::as_chunk(label),
      flextable::as_chunk("1", props = officer::fp_text(vertical.align = "superscript"))
    )
  )
}
ft <- set_hdr_sup1(ft, "ECP_HAE",    "HAE")
ft <- set_hdr_sup1(ft, "ECP_NonHAE", "Non-HAE")
ft <- set_hdr_sup1(ft, "EOS_HAE",    "HAE")
ft <- set_hdr_sup1(ft, "EOS_NonHAE", "Non-HAE")

ft <- flextable::align(ft, align = "center", part = "header")
ft <- flextable::fontsize(ft, size = 10, part = "all")

# Style section rows (merged, bold, shaded)
is_section <- tbl$Characteristic %in% c(
  "Demographics (per individual)",
  "Lab. values (all measurements)",
  "Comorbidities (ICD10 3-letter; per individual)",
  "Sampling structure (per group)"
)
sec_rows <- which(is_section)
if (length(sec_rows)) {
  for (r in sec_rows) {
    ft <- flextable::merge_at(ft, i = r, j = 1:5, part = "body")
  }
  ft <- flextable::bold(ft,  i = sec_rows, j = 1, bold = TRUE, part = "body")
  ft <- flextable::bg(ft,    i = sec_rows, j = 1:5, bg = "#F2F2F2", part = "body")
  ft <- flextable::align(ft, i = sec_rows, j = 1:5, align = "left", part = "body")
  ft <- flextable::hline(ft, i = sec_rows, j = 1:5,
                         border = officer::fp_border(color = "black", width = 1),
                         part = "body")
  ft <- flextable::border(ft, i = sec_rows, j = 1:5,
                          border.top    = officer::fp_border(color = "black", width = 1),
                          border.bottom = officer::fp_border(color = "black", width = 0.5),
                          part = "body")
}

# Align numeric columns right, labels left; set widths
ft <- flextable::align(ft, j = c("ECP_HAE","ECP_NonHAE","EOS_HAE","EOS_NonHAE"), align = "right", part = "body")
ft <- flextable::align(ft, j = "Characteristic", align = "left", part = "body")
ft <- flextable::width(ft, j = "Characteristic", width = 2.7)
ft <- flextable::width(ft, j = c("ECP_HAE","ECP_NonHAE","EOS_HAE","EOS_NonHAE"), width = 1.25)

# Footnote (unchanged)
ft <- flextable::add_footer_lines(ft,
  values = "1) Unless specified otherwise: N = number of patients with the respective characteristic; percentages are per-individual."
)
ft <- flextable::align(ft, part = "footer", align = "left")

# Export to Word (unchanged)
doc <- officer::read_docx()
doc <- officer::body_add_par(doc, "Table 1. Demographics, Labs, Comorbidities, and Sampling Structure by Cohort and HAE Status", style = "heading 1")
doc <- flextable::body_add_flextable(doc, ft)
print(doc, target = "table1_ecp_eos_by_HAE.docx")
cat("Saved: table1_ecp_eos_by_HAE.docx\n")

# =========================
# Table 1 (Word export) — BY Sex (M/F as separate tables)
# =========================

# --- helper: build the 4-column table and flextable for a given Sex ---
build_table1_by_Sex <- function(Sex_value,
                                  Sex_label = Sex_value,
                                  df_ecp = ecp_unique,
                                  df_eos = eos_unique,
                                  age_col = "Age",
                                  sex_col = "Sex",
                                  flag_col = "D84.1",
                                  id_col   = "pID") {

  # Filter to one Sex (robust to factor/character)
  df_ecp_g <- df_ecp %>% dplyr::filter(as.character(.data[[sex_col]]) == Sex_value)
  df_eos_g <- df_eos %>% dplyr::filter(as.character(.data[[sex_col]]) == Sex_value)

  # --- find column names (reuse your logic) ---
  get_first_col <- function(df, candidates){
    hit <- candidates[candidates %in% names(df)]
    if (length(hit)==0) NA_character_ else hit[1]
  }
  ecp_cand     <- c("ECP.value","ECP_value","ECP")
  eos_abs_cand <- c("Eosinophil.Abs.Value","Eosinophil.Abs","Eos.absolute.count")
  eos_pct_cand <- c("Eosinophil.Perc.Value", "Eosinophil.Perc","Eosinophil.Percent","Eos.percent")

  ecp_col_ecp <- get_first_col(df_ecp_g, ecp_cand)
  eos_col_ecp <- get_first_col(df_eos_g, ecp_cand)
  eos_col_abs <- get_first_col(df_eos_g, eos_abs_cand)
  eos_col_pct <- get_first_col(df_eos_g, eos_pct_cand)

  # ICD-10 3-letter columns across both Sex-filtered datasets
  icd3_all <- union(
    names(df_ecp_g)[stringr::str_detect(names(df_ecp_g), "^[A-Z][0-9]{2}$")],
    names(df_eos_g)[stringr::str_detect(names(df_eos_g), "^[A-Z][0-9]{2}$")]
  ) |> sort()

  # Build the four columns via summarize_group()
  ecp_HAE <- summarize_group(df_ecp_g, "ECP cohort", flag="HAE",
                             flag_col = flag_col, id_col = id_col,
                             age_col = age_col, sex_col = sex_col,
                             ecp_col = ecp_col_ecp, icd3_codes = icd3_all)

  ecp_non <- summarize_group(df_ecp_g, "ECP cohort", flag="Non-HAE",
                             flag_col = flag_col, id_col = id_col,
                             age_col = age_col, sex_col = sex_col,
                             ecp_col = ecp_col_ecp, icd3_codes = icd3_all)

  eos_HAE <- summarize_group(df_eos_g, "EOS cohort", flag="HAE",
                             flag_col = flag_col, id_col = id_col,
                             age_col = age_col, sex_col = sex_col,
                             ecp_col = eos_col_ecp, eos_abs_col = eos_col_abs, eos_pct_col = eos_col_pct,
                             icd3_codes = icd3_all)

  eos_non <- summarize_group(df_eos_g, "EOS cohort", flag="Non-HAE",
                             flag_col = flag_col, id_col = id_col,
                             age_col = age_col, sex_col = sex_col,
                             ecp_col = eos_col_ecp, eos_abs_col = eos_col_abs, eos_pct_col = eos_col_pct,
                             icd3_codes = icd3_all)

  table1 <- list(ecp_HAE, ecp_non, eos_HAE, eos_non) |>
    purrr::reduce(dplyr::full_join, by = "Characteristic")

  # --- OPTIONAL: remove "Sex: ..." rows because within one-Sex table they are trivial ---
  table1 <- table1 %>%
    dplyr::filter(!stringr::str_starts(.data$Characteristic, "Sex: "))

  # --- keep your section header insertion logic (unchanged, but safe for missing indices) ---
  insert_section_row <- function(df, label, before_row_idx) {
    top <- dplyr::slice_head(df, n = before_row_idx - 1)
    bot <- dplyr::slice_tail(df, n = nrow(df) - (before_row_idx - 1))
    sec <- tibble::tibble(
      Characteristic = label,
      `ECP cohort HAE` = "", `ECP cohort Non-HAE` = "",
      `EOS cohort HAE` = "", `EOS cohort Non-HAE` = ""
    )
    dplyr::bind_rows(top, sec, bot)
  }

  # Reorder some key lines to top
  table1 <- table1 %>%
    dplyr::arrange(factor(Characteristic,
                          levels = c("Patients (N)",
                                     "Age (years, mean \u00B1 SD)",
                                     "Age (years, median [IQR])")))

  dem_idx <- which(table1$Characteristic %in% c("Patients (N)"))[1]
  if (length(dem_idx) && !is.na(dem_idx) && dem_idx > 1) {
    table1 <- insert_section_row(table1, "Demographics (per individual)", dem_idx)
  }
  lab_idx <- which(table1$Characteristic %in% c("ECP (N)", "ECP (median [IQR])",
                                                "Eosinophils absolute (N)","Eosinophils absolute (median [IQR])",
                                                "Eosinophils percent (N)","Eosinophils percent (median [IQR])"))[1]
  if (length(lab_idx) && !is.na(lab_idx)) {
    table1 <- insert_section_row(table1, "Lab. values (all measurements)", lab_idx)
  }
  com_idx <- which(stringr::str_starts(table1$Characteristic, "ICD-10 "))[1]
  if (length(com_idx) && !is.na(com_idx)) {
    table1 <- insert_section_row(table1, "Comorbidities (ICD10 3-letter; per individual)", com_idx)
  }
  samp_idx <- which(table1$Characteristic %in% c(
    "Patients (unique)","Measurements (total)",
    "Patients with 2 measurements","Patients with 3 measurements",
    "Patients with 4 measurements","Patients with 5+ measurements",
    "Avg. measurements per patient"
  ))[1]
  if (length(samp_idx) && !is.na(samp_idx)) {
    table1 <- insert_section_row(table1, "Sampling structure (per group)", samp_idx)
  }

  # ICD-10 → English text map and decorate labels (reuse your icd10_map)
  table1 <- table1 %>%
    dplyr::mutate(code3 = stringr::str_extract(Characteristic, "(?<=ICD-10\\s)[A-Z][0-9]{2}")) %>%
    dplyr::left_join(icd10_map, by = c("code3" = "code")) %>%
    dplyr::mutate(
      Characteristic = ifelse(!is.na(code3) & !is.na(text_en),
                              paste0("ICD-10 ", code3, " — ", text_en),
                              Characteristic)
    ) %>%
    dplyr::select(-code3, -text_en)

  # Rename columns to fixed keys for flextable header map
  tbl <- table1 |>
    dplyr::rename(
      ECP_HAE     = `ECP cohort HAE`,
      ECP_NonHAE  = `ECP cohort Non-HAE`,
      EOS_HAE     = `EOS cohort HAE`,
      EOS_NonHAE  = `EOS cohort Non-HAE`
    )

  tbl[is.na(tbl)] <- ""

  # --- Build flextable (your styling, unchanged) ---
  col_keys <- c("Characteristic","ECP_HAE","ECP_NonHAE","EOS_HAE","EOS_NonHAE")
  hdr <- data.frame(
    col_keys = col_keys,
    top      = c("Characteristic", "ECP measurement", "ECP measurement",
                 "Eosinophil measurement", "Eosinophil measurement"),
    mid      = c("", "cohort", "cohort", "cohort", "cohort"),
    bottom   = c("", "HAE", "Non-HAE", "HAE", "Non-HAE"),
    stringsAsFactors = FALSE
  )

  ft <- flextable::flextable(tbl, col_keys = col_keys)
  ft <- flextable::set_table_properties(ft, layout = "fixed")
  ft <- flextable::set_header_df(ft, mapping = hdr, key = "col_keys")
  ft <- flextable::merge_h(ft, part = "header")
  ft <- flextable::merge_v(ft, j = "Characteristic", part = "header")

  set_hdr_sup1 <- function(ft_obj, col_key, label, row_index = NULL) {
    if (is.null(row_index)) row_index <- flextable::nrow_part(ft_obj, "header")
    flextable::compose(
      ft_obj,
      part  = "header",
      i     = row_index,
      j     = col_key,
      value = flextable::as_paragraph(
        flextable::as_chunk(label),
        flextable::as_chunk("1", props = officer::fp_text(vertical.align = "superscript"))
      )
    )
  }
  ft <- set_hdr_sup1(ft, "ECP_HAE",    "HAE")
  ft <- set_hdr_sup1(ft, "ECP_NonHAE", "Non-HAE")
  ft <- set_hdr_sup1(ft, "EOS_HAE",    "HAE")
  ft <- set_hdr_sup1(ft, "EOS_NonHAE", "Non-HAE")

  ft <- flextable::align(ft, align = "center", part = "header")
  ft <- flextable::fontsize(ft, size = 10, part = "all")

  is_section <- tbl$Characteristic %in% c(
    "Demographics (per individual)",
    "Lab. values (all measurements)",
    "Comorbidities (ICD10 3-letter; per individual)",
    "Sampling structure (per group)"
  )
  sec_rows <- which(is_section)
  if (length(sec_rows)) {
    for (r in sec_rows) ft <- flextable::merge_at(ft, i = r, j = 1:5, part = "body")
    ft <- flextable::bold(ft,  i = sec_rows, j = 1, bold = TRUE, part = "body")
    ft <- flextable::bg(ft,    i = sec_rows, j = 1:5, bg = "#F2F2F2", part = "body")
    ft <- flextable::align(ft, i = sec_rows, j = 1:5, align = "left", part = "body")
    ft <- flextable::hline(ft, i = sec_rows, j = 1:5,
                           border = officer::fp_border(color = "black", width = 1),
                           part = "body")
    ft <- flextable::border(ft, i = sec_rows, j = 1:5,
                            border.top    = officer::fp_border(color = "black", width = 1),
                            border.bottom = officer::fp_border(color = "black", width = 0.5),
                            part = "body")
  }

  ft <- flextable::align(ft, j = c("ECP_HAE","ECP_NonHAE","EOS_HAE","EOS_NonHAE"), align = "right", part = "body")
  ft <- flextable::align(ft, j = "Characteristic", align = "left", part = "body")
  ft <- flextable::width(ft, j = "Characteristic", width = 2.7)
  ft <- flextable::width(ft, j = c("ECP_HAE","ECP_NonHAE","EOS_HAE","EOS_NonHAE"), width = 1.25)

  ft <- flextable::add_footer_lines(ft,
    values = "1) Unless specified otherwise: N = number of patients with the respective characteristic; percentages are per-individual."
  )
  ft <- flextable::align(ft, part = "footer", align = "left")

  list(
    tbl = tbl,
    ft  = ft,
    Sex_label = Sex_label
  )
}

# --- Build both tables ---
tab_M <- build_table1_by_Sex("M", Sex_label = "Male")
tab_F <- build_table1_by_Sex("F", Sex_label = "Female")

# --- Export to ONE Word document with two sections ---
doc <- officer::read_docx()
doc <- officer::body_add_par(
  doc,
  "Table 1. Demographics, Labs, Comorbidities, and Sampling Structure by Cohort and HAE Status (stratified by sex)",
  style = "heading 1"
)

doc <- officer::body_add_par(doc, paste0("A) ", tab_M$Sex_label), style = "heading 2")
doc <- flextable::body_add_flextable(doc, tab_M$ft)

doc <- officer::body_add_par(doc, paste0("B) ", tab_F$Sex_label), style = "heading 2")
doc <- flextable::body_add_flextable(doc, tab_F$ft)

print(doc, target = "table1_ecp_eos_by_HAE_sex_stratified.docx")
cat("Saved: table1_ecp_eos_by_HAE_sex_stratified.docx\n")
