# Supplementary material for: Eosinophilic inflammation in hereditary angioedema: a single-center real-world retrospective chart review study
Source: Front Immunol. 2026 Feb 17;17:1754405. doi: 10.3389/fimmu.2026.1754405 (PMC12953394; doi:10.3389/fimmu.2026.1754405)
Supplement: Supplementary file 2 [file DataSheet2.zip › Commented_Bayesian power calculation.R]

# ============================================================
# Supplementary Methods: Power and Bayesian Assurance Analysis
# ============================================================

# ---- Packages ----
library(tibble)       # modern data frames
library(dplyr)        # data munging functions
library(tidyr)        # reshaping
library(purrr)        # data munging functions
library(bayesassurance) # Bayesian assurance calculation
library(pwr)          # frequentist power analysis
library(INLA)         # Gaussian model for residual variance
library(ggplot2)      # Plotting functions
library(ggpubr)       # Extension for plotting

# ---- Data ----
# Anonymized dataset without identifiers (public version)
ecp_unique <- as_tibble(read.csv2("Raw_ECP_database.csv", dec = ",", fileEncoding = "UTF8"))

# Weekday factor ordering
ecp_unique$Weekday <- factor(ecp_unique$Weekday,
                             levels = c("Monday","Tuesday","Wednesday","Thursday","Friday"))

# Numeric conversion
ecp_unique <- ecp_unique %>%
  mutate(ECP.value = as.numeric(ECP.value),
         logECP    = as.numeric(logECP))

# ---- Model for residual variance (σ²) ----
# Model excluding the HAE indicator to estimate baseline variance
inla_formula <- logECP ~ J30 + L20 + L50 + T78 + J45 + J32 + J33 + D47 +
  f(Age, model="rw2") + Sex +
  f(Collection.Month, model="rw1", cyclic=TRUE)

fit <- inla(inla_formula,
            data   = ecp_unique,
            family = "gaussian",
            control.compute = list(config = TRUE))

# Extract Gaussian residual variance
prec <- as.numeric(fit$summary.hyperpar[
  rownames(fit$summary.hyperpar) == "Precision for the Gaussian observations", "mean"
])
sigma_resid <- 1 / sqrt(prec)
sigsq_resid <- sigma_resid^2

# ---- Study design ----
n1 <- sum(ecp_unique$D84.1)  # HAE cases
n2 <- 3 * n1                  # matched controls (1:3 design)

# ---- Power analysis ----
# Convert log fold-change (delta) to effect size d
d_from_delta <- function(delta, sigma) delta / sigma
deltas <- log(0.05 * 1:20 + 1)

pow_tab <- tibble(
  n_cases = n1,
  n_controls = n2,
  delta = deltas,
  fold_change = round(exp(deltas), 3),
  power = sapply(deltas, function(delta) {
    d <- d_from_delta(delta, sigma_resid)
    pwr.t2n.test(n1 = n1, n2 = n2, d = d, sig.level = 0.05, alternative = "greater")$power
  }) |> round(3)
)

# ---- Bayesian assurance analysis ----
n_eff <- 1 / (1/n1 + 1/n2)
n_a   <- 1e-8  # non-informative analysis prior
tau_vals <- seq(0.05, 0.35, by = 0.05)  # plausible prior SDs on log-scale
theta0 <- 0  # null hypothesis: no change

assurance_grid <- expand_grid(delta = deltas, tau_design = tau_vals) %>%
  mutate(fold_change = round(exp(delta), 3),
         n_d = sigsq_resid / (tau_design^2),
         assurance = map2_dbl(n_d, delta, ~
           as.numeric(stringi::stri_extract_first_regex(
             assurance_nd_na(
               n = n_eff, n_a = n_a, n_d = .x,
               theta_0 = theta0, theta_1 = .y,
               sigsq = sigsq_resid, alt = "greater", alpha = 0.05),
             pattern="([0-9]+).*$"))
         ))

# ---- Visualization ----
AssurancePlot <- ggplot(assurance_grid,
                        aes(x = fold_change, y = assurance,
                            colour = tau_design, group = tau_design)) +
  geom_line(size = 1.1) +
  scale_color_viridis_c(option = "plasma") +
  scale_y_continuous(limits = c(0,1)) +
  labs(color = expression(tau[design]),
       y = "Assurance",
       x = "Fold change",
       title = "Bayesian Assurance across effect sizes and prior widths") +
  annotate("text", x = Inf, y = 0, hjust = 1, vjust = 0, size = 5,
           label = paste("N(HAE): ", n1, "\nN(Controls): ", n2,
                         "\nsigma(log ECP): ", round(sigma_resid, 3), sep="")) +
  theme_minimal(base_size = 14)

PowerPlot <- ggplot(pow_tab, aes(x = fold_change, y = power)) +
  geom_line(size = 1.1) +
  geom_hline(yintercept = 0.8, colour = "red", linetype = "dashed") +
  scale_x_continuous(
    name = "Fold change",
    breaks = pretty(exp(deltas)),
    sec.axis = sec_axis(transform = function(x) log(x) / sigma_resid,
                        name = "Effect size (Cohen's d)",
                        labels = scales::number_format(accuracy = 0.01))
  ) +
  labs(y = "Statistical power",
       title = "Power calculation for a Student's t-test") +
  annotate("text", x = Inf, y = 0, hjust = 1, vjust = 0, size = 5,
           label = paste("N(HAE): ", n1, "\nN(Controls): ", n2, sep="")) +
  theme_minimal(base_size = 14)

# ---- Output ----
ggsave("PowerAssuranceSupplement.pdf",
       ggarrange(AssurancePlot, PowerPlot, nrow = 1),
       height = 4, width = 10, scale = 1.4)
