# Supplementary material for: Eosinophilic inflammation in hereditary angioedema: a single-center real-world retrospective chart review study
Source: Front Immunol. 2026 Feb 17;17:1754405. doi: 10.3389/fimmu.2026.1754405 (PMC12953394; doi:10.3389/fimmu.2026.1754405)
Supplement: Supplementary file 2 [file DataSheet2.zip › DAG.txt]

dag {
"Blood collection" [pos="-0.976,-0.844"]
"Condition with eosinophilic involvement" [adjusted,pos="-1.715,0.210"]
"Condition without eosinophilic involvement" [pos="-1.790,-0.906"]
"ECP value existence" [pos="-0.749,-0.892"]
"ECP value size" [outcome,pos="-0.439,-0.612"]
"Eosinophil counts" [outcome,pos="-0.439,-0.215"]
"Inclusion into cohort" [selected,pos="-0.451,-0.936"]
"Outpatient clinic visit" [pos="-1.531,-0.758"]
"Sampling time" [adjusted,pos="-1.967,0.082"]
"Weekday (bias-breaking variable)" [pos="-1.231,-0.804"]
Age [adjusted,pos="-1.985,-0.507"]
Sex [adjusted,pos="-1.977,-0.287"]
HAE [exposure,pos="-1.997,-0.718"]
Season [adjusted,pos="-1.971,-0.092"]
"Blood collection" -> "ECP value existence"
"Blood collection" -> "Eosinophil counts"
"Condition with eosinophilic involvement" -> "ECP value size"
"Condition with eosinophilic involvement" -> "Eosinophil counts"
"Condition with eosinophilic involvement" -> "Outpatient clinic visit"
"Condition without eosinophilic involvement" -> "Outpatient clinic visit"
"ECP value existence" -> "ECP value size"
"ECP value existence" -> "Inclusion into cohort"
"Outpatient clinic visit" -> "Weekday (bias-breaking variable)"
"Sampling time" -> "ECP value size"
"Sampling time" -> "Eosinophil counts"
"Weekday (bias-breaking variable)" -> "Blood collection"
Age -> "Condition with eosinophilic involvement"
Age -> "Condition without eosinophilic involvement"
Age -> "ECP value size"
Age -> "Eosinophil counts"
Age -> "Outpatient clinic visit"
Sex -> "Condition with eosinophilic involvement"
Sex -> "Condition without eosinophilic involvement"
Sex -> "ECP value size"
Sex -> "Eosinophil counts"
HAE -> "ECP value size"
HAE -> "Eosinophil counts"
HAE -> "Outpatient clinic visit"
Season -> "ECP value size"
Season -> "Eosinophil counts"
}
