# Supplementary material for: Eosinophilic inflammation in hereditary angioedema: a single-center real-world retrospective chart review study
Source: Front Immunol. 2026 Feb 17;17:1754405. doi: 10.3389/fimmu.2026.1754405 (PMC12953394; doi:10.3389/fimmu.2026.1754405)
Supplement: Supplementary file 3 [file DataSheet3.zip]

Archive with 7 entries (7 files):
- Supplementary Figure 1 - PowerAssuranceSupplement.pdf
- supplementary-figure-2---hae1_ecp_analysis_qc_20260112T222257.tiff
- supplementary-figure-3---hae3_ecp_analysis_qc_20260112T222318.tiff
- supplementary-figure-4---aaeurt_ecp_analysis_qc_20260112T222335.tiff
- supplementary-figure-5---raw_supplement_ecp_qc_20260112T222639.tiff
- supplementary-figure-6---females_hae_ecp_analysis_qc_20260112T222405.tiff
- supplementary-figure-7---males_hae_ecp_analysis_qc_20260112T222348.tiff
