# Supplementary material for: Eosinophilic inflammation in hereditary angioedema: a single-center real-world retrospective chart review study
Source: Front Immunol. 2026 Feb 17;17:1754405. doi: 10.3389/fimmu.2026.1754405 (PMC12953394; doi:10.3389/fimmu.2026.1754405)
Supplement: Supplementary file 4 [file DataSheet4.zip]

Archive with 6 entries (6 files):
- supplementary-figure-10---males_hae12_ecp_analysis_qc_20260112T222417.tiff
- supplementary-figure-11---male_female_hae12_raw_plot_qc_20260112T222636.tiff
- supplementary-figure-12---hae1_eos_analysis_qc_20260112T222506.tiff
- supplementary-figure-13---hae3_eos_analysis_qc_20260112T222523.tiff
- supplementary-figure-8---male_female_raw_plot_qc_20260112T222607.tiff
- supplementary-figure-9---females_hae12_ecp_analysis_qc_20260112T222433.tiff
