# Supplementary material for: Eosinophilic inflammation in hereditary angioedema: a single-center real-world retrospective chart review study
Source: Front Immunol. 2026 Feb 17;17:1754405. doi: 10.3389/fimmu.2026.1754405 (PMC12953394; doi:10.3389/fimmu.2026.1754405)
Supplement: Supplementary file 5 [file DataSheet5.zip]

Archive with 6 entries (6 files):
- supplementary-figure-14---aae_urt_eos_analysis_qc_20260112T222537.tiff
- supplementary-figure-15--raw_supplement_eosinophils_qc_20260112T222641.tiff
- supplementary-figure-16---females_hae_eosinophil_analysis_qc_20260112T222553.tiff
- supplementary-figure-17---males_hae_eosinophil_analysis_qc_20260112T222605.tiff
- supplementary-figure-18---females_hae12_eosinophil_analysis_qc_20260112T222623.tiff
- supplementary-figure-19---males_hae12_eosinophil_analysis_qc_20260112T222635.tiff
